# Supplementary material for: SASI-Seq: sample assurance Spike-Ins, and highly differentiating 384 barcoding for Illumina sequencing
Source: BMC Genomics. 2014 Feb 7;15(1):110. doi: 10.1186/1471-2164-15-110 (PMC4008303; doi:10.1186/1471-2164-15-110)
Supplement: Supplementary file 1 — Additional file 1: Table S1: Sequences of Illumina 9-mer barcodes and corresponding PCR indexing oligos. (XLS 146 KB) [file 12864_2013_7011_MOESM1_ESM.xls]

## Sheet: Table S1
Table S1: 384 barcode set of Illumina 9-mer barcode sequences and PCR multiplexing primers
Below is a 384-plex set of indexing oligos for introduction of barcodes into Illumina libraries by 2 primer PCR.
According to Quail et al., Nat Methods, 9:10-11.
PE adapter (composed of oligos Top_PE_adapter and Bottom_PE_adapter) is ligated to DNA fragments
then extended in PCR with PE1.0, and a multiplexing PCR oligo bearing barcode sequence from list below.
*=phosphorothioate
Top_ PE_adapter
A*CACTCTTTCCCTACACGACGCTCTTCCGATC*T
Bottom_PE_adapter
/5PHOS/G*ATCGGAAGAGCGGTTCAGCAGGAATGCCGA*G
PE 1.0
5' AATGATACGGCGACCACCGAGATCTACACTCTTTCCCTACACGACGCTCTTCCGATC*T 3'
Read 1 and read 2 are primed from primers within the Illumina Truseq primer cocktail and the barcode is sequenced with the following oligo
iPCRtagseq
AAGAGCGGTTCAGCAGGAATGCCGAGACCGATCTC
Barcode #	Actual sequence obtained	Oligo name	PCR primer sequence
1	ATCACGTTA	iPCRtagT1	CAAGCAGAAGACGGCATACGAGATAACGTGATGAGATCGGTCTCGGCATTCCTGCTGAACCGCTCTTCCGATC*T
2	CGATGTTTA	iPCRtagT2	CAAGCAGAAGACGGCATACGAGATAAACATCGGAGATCGGTCTCGGCATTCCTGCTGAACCGCTCTTCCGATC*T
3	TTAGGCATA	iPCRtagT3	CAAGCAGAAGACGGCATACGAGATATGCCTAAGAGATCGGTCTCGGCATTCCTGCTGAACCGCTCTTCCGATC*T
4	TGACCACTA	iPCRtagT4	CAAGCAGAAGACGGCATACGAGATAGTGGTCAGAGATCGGTCTCGGCATTCCTGCTGAACCGCTCTTCCGATC*T
5	ACAGTGGTA	iPCRtagT5	CAAGCAGAAGACGGCATACGAGATACCACTGTGAGATCGGTCTCGGCATTCCTGCTGAACCGCTCTTCCGATC*T
6	GCCAATGTA	iPCRtagT6	CAAGCAGAAGACGGCATACGAGATACATTGGCGAGATCGGTCTCGGCATTCCTGCTGAACCGCTCTTCCGATC*T
7	CAGATCTGA	iPCRtagT7	CAAGCAGAAGACGGCATACGAGATCAGATCTGGAGATCGGTCTCGGCATTCCTGCTGAACCGCTCTTCCGATC*T
8	ACTTGATGA	iPCRtagT8	CAAGCAGAAGACGGCATACGAGATCATCAAGTGAGATCGGTCTCGGCATTCCTGCTGAACCGCTCTTCCGATC*T
9	GATCAGCGA	iPCRtagT9	CAAGCAGAAGACGGCATACGAGATCGCTGATCGAGATCGGTCTCGGCATTCCTGCTGAACCGCTCTTCCGATC*T
10	TAGCTTGTA	iPCRtagT10	CAAGCAGAAGACGGCATACGAGATACAAGCTAGAGATCGGTCTCGGCATTCCTGCTGAACCGCTCTTCCGATC*T
11	GGCTACAGA	iPCRtagT11	CAAGCAGAAGACGGCATACGAGATCTGTAGCCGAGATCGGTCTCGGCATTCCTGCTGAACCGCTCTTCCGATC*T
12	CTTGTACTA	iPCRtagT12	CAAGCAGAAGACGGCATACGAGATAGTACAAGGAGATCGGTCTCGGCATTCCTGCTGAACCGCTCTTCCGATC*T
13	TGGTTGTTA	iPCRtagT13	CAAGCAGAAGACGGCATACGAGATAACAACCAGAGATCGGTCTCGGCATTCCTGCTGAACCGCTCTTCCGATC*T
14	TCTCGGTTA	iPCRtagT14	CAAGCAGAAGACGGCATACGAGATAACCGAGAGAGATCGGTCTCGGCATTCCTGCTGAACCGCTCTTCCGATC*T
15	TAAGCGTTA	iPCRtagT15	CAAGCAGAAGACGGCATACGAGATAACGCTTAGAGATCGGTCTCGGCATTCCTGCTGAACCGCTCTTCCGATC*T
16	TCCGTCTTA	iPCRtagT16	CAAGCAGAAGACGGCATACGAGATAAGACGGAGAGATCGGTCTCGGCATTCCTGCTGAACCGCTCTTCCGATC*T
17	TGTACCTTA	iPCRtagT17	CAAGCAGAAGACGGCATACGAGATAAGGTACAGAGATCGGTCTCGGCATTCCTGCTGAACCGCTCTTCCGATC*T
18	TTCTGTGTA	iPCRtagT18	CAAGCAGAAGACGGCATACGAGATACACAGAAGAGATCGGTCTCGGCATTCCTGCTGAACCGCTCTTCCGATC*T
19	TCTGCTGTA	iPCRtagT19	CAAGCAGAAGACGGCATACGAGATACAGCAGAGAGATCGGTCTCGGCATTCCTGCTGAACCGCTCTTCCGATC*T
20	TTGGAGGTA	iPCRtagT20	CAAGCAGAAGACGGCATACGAGATACCTCCAAGAGATCGGTCTCGGCATTCCTGCTGAACCGCTCTTCCGATC*T
21	TCGAGCGTA	iPCRtagT21	CAAGCAGAAGACGGCATACGAGATACGCTCGAGAGATCGGTCTCGGCATTCCTGCTGAACCGCTCTTCCGATC*T
22	TGATACGTA	iPCRtagT22	CAAGCAGAAGACGGCATACGAGATACGTATCAGAGATCGGTCTCGGCATTCCTGCTGAACCGCTCTTCCGATC*T
23	TGCATAGTA	iPCRtagT23	CAAGCAGAAGACGGCATACGAGATACTATGCAGAGATCGGTCTCGGCATTCCTGCTGAACCGCTCTTCCGATC*T
24	TTGACTCTA	iPCRtagT24	CAAGCAGAAGACGGCATACGAGATAGAGTCAAGAGATCGGTCTCGGCATTCCTGCTGAACCGCTCTTCCGATC*T
25	TGCGATCTA	iPCRtagT25	CAAGCAGAAGACGGCATACGAGATAGATCGCAGAGATCGGTCTCGGCATTCCTGCTGAACCGCTCTTCCGATC*T
26	TTCCTGCTA	iPCRtagT26	CAAGCAGAAGACGGCATACGAGATAGCAGGAAGAGATCGGTCTCGGCATTCCTGCTGAACCGCTCTTCCGATC*T
27	TAGTGACTA	iPCRtagT27	CAAGCAGAAGACGGCATACGAGATAGTCACTAGAGATCGGTCTCGGCATTCCTGCTGAACCGCTCTTCCGATC*T
28	TACAGGATA	iPCRtagT28	CAAGCAGAAGACGGCATACGAGATATCCTGTAGAGATCGGTCTCGGCATTCCTGCTGAACCGCTCTTCCGATC*T
29	TCCTCAATA	iPCRtagT29	CAAGCAGAAGACGGCATACGAGATATTGAGGAGAGATCGGTCTCGGCATTCCTGCTGAACCGCTCTTCCGATC*T
30	TGTGGTTGA	iPCRtagT30	CAAGCAGAAGACGGCATACGAGATCAACCACAGAGATCGGTCTCGGCATTCCTGCTGAACCGCTCTTCCGATC*T
31	TAGTCTTGA	iPCRtagT31	CAAGCAGAAGACGGCATACGAGATCAAGACTAGAGATCGGTCTCGGCATTCCTGCTGAACCGCTCTTCCGATC*T
32	TTCCATTGA	iPCRtagT32	CAAGCAGAAGACGGCATACGAGATCAATGGAAGAGATCGGTCTCGGCATTCCTGCTGAACCGCTCTTCCGATC*T
33	TCGAAGTGA	iPCRtagT33	CAAGCAGAAGACGGCATACGAGATCACTTCGAGAGATCGGTCTCGGCATTCCTGCTGAACCGCTCTTCCGATC*T
34	TAACGCTGA	iPCRtagT34	CAAGCAGAAGACGGCATACGAGATCAGCGTTAGAGATCGGTCTCGGCATTCCTGCTGAACCGCTCTTCCGATC*T
35	TTGGTATGA	iPCRtagT35	CAAGCAGAAGACGGCATACGAGATCATACCAAGAGATCGGTCTCGGCATTCCTGCTGAACCGCTCTTCCGATC*T
36	TGAACTGGA	iPCRtagT36	CAAGCAGAAGACGGCATACGAGATCCAGTTCAGAGATCGGTCTCGGCATTCCTGCTGAACCGCTCTTCCGATC*T
37	TACTTCGGA	iPCRtagT37	CAAGCAGAAGACGGCATACGAGATCCGAAGTAGAGATCGGTCTCGGCATTCCTGCTGAACCGCTCTTCCGATC*T
38	TCTCACGGA	iPCRtagT38	CAAGCAGAAGACGGCATACGAGATCCGTGAGAGAGATCGGTCTCGGCATTCCTGCTGAACCGCTCTTCCGATC*T
39	TCAGGAGGA	iPCRtagT39	CAAGCAGAAGACGGCATACGAGATCCTCCTGAGAGATCGGTCTCGGCATTCCTGCTGAACCGCTCTTCCGATC*T
40	TAAGTTCGA	iPCRtagT40	CAAGCAGAAGACGGCATACGAGATCGAACTTAGAGATCGGTCTCGGCATTCCTGCTGAACCGCTCTTCCGATC*T
41	TCCAGTCGA	iPCRtagT41	CAAGCAGAAGACGGCATACGAGATCGACTGGAGAGATCGGTCTCGGCATTCCTGCTGAACCGCTCTTCCGATC*T
42	TGTATGCGA	iPCRtagT42	CAAGCAGAAGACGGCATACGAGATCGCATACAGAGATCGGTCTCGGCATTCCTGCTGAACCGCTCTTCCGATC*T
43	TCATTGAGA	iPCRtagT43	CAAGCAGAAGACGGCATACGAGATCTCAATGAGAGATCGGTCTCGGCATTCCTGCTGAACCGCTCTTCCGATC*T
44	TGGCTCAGA	iPCRtagT44	CAAGCAGAAGACGGCATACGAGATCTGAGCCAGAGATCGGTCTCGGCATTCCTGCTGAACCGCTCTTCCGATC*T
45	TATGCCAGA	iPCRtagT45	CAAGCAGAAGACGGCATACGAGATCTGGCATAGAGATCGGTCTCGGCATTCCTGCTGAACCGCTCTTCCGATC*T
46	TCAGATTCA	iPCRtagT46	CAAGCAGAAGACGGCATACGAGATGAATCTGAGAGATCGGTCTCGGCATTCCTGCTGAACCGCTCTTCCGATC*T
47	TACTAGTCA	iPCRtagT47	CAAGCAGAAGACGGCATACGAGATGACTAGTAGAGATCGGTCTCGGCATTCCTGCTGAACCGCTCTTCCGATC*T
48	TTCAGCTCA	iPCRtagT48	CAAGCAGAAGACGGCATACGAGATGAGCTGAAGAGATCGGTCTCGGCATTCCTGCTGAACCGCTCTTCCGATC*T
49	TGTCTATCA	iPCRtagT49	CAAGCAGAAGACGGCATACGAGATGATAGACAGAGATCGGTCTCGGCATTCCTGCTGAACCGCTCTTCCGATC*T
50	TATGTGGCA	iPCRtagT50	CAAGCAGAAGACGGCATACGAGATGCCACATAGAGATCGGTCTCGGCATTCCTGCTGAACCGCTCTTCCGATC*T
51	TTACTCGCA	iPCRtagT51	CAAGCAGAAGACGGCATACGAGATGCGAGTAAGAGATCGGTCTCGGCATTCCTGCTGAACCGCTCTTCCGATC*T
52	TCGTTAGCA	iPCRtagT52	CAAGCAGAAGACGGCATACGAGATGCTAACGAGAGATCGGTCTCGGCATTCCTGCTGAACCGCTCTTCCGATC*T
53	TACCGAGCA	iPCRtagT53	CAAGCAGAAGACGGCATACGAGATGCTCGGTAGAGATCGGTCTCGGCATTCCTGCTGAACCGCTCTTCCGATC*T
54	TGTTCTCCA	iPCRtagT54	CAAGCAGAAGACGGCATACGAGATGGAGAACAGAGATCGGTCTCGGCATTCCTGCTGAACCGCTCTTCCGATC*T
55	TTCGCACCA	iPCRtagT55	CAAGCAGAAGACGGCATACGAGATGGTGCGAAGAGATCGGTCTCGGCATTCCTGCTGAACCGCTCTTCCGATC*T
56	TTGCGTACA	iPCRtagT56	CAAGCAGAAGACGGCATACGAGATGTACGCAAGAGATCGGTCTCGGCATTCCTGCTGAACCGCTCTTCCGATC*T
57	TCTACGACA	iPCRtagT57	CAAGCAGAAGACGGCATACGAGATGTCGTAGAGAGATCGGTCTCGGCATTCCTGCTGAACCGCTCTTCCGATC*T
58	TGACAGACA	iPCRtagT58	CAAGCAGAAGACGGCATACGAGATGTCTGTCAGAGATCGGTCTCGGCATTCCTGCTGAACCGCTCTTCCGATC*T
59	TAGAACACA	iPCRtagT59	CAAGCAGAAGACGGCATACGAGATGTGTTCTAGAGATCGGTCTCGGCATTCCTGCTGAACCGCTCTTCCGATC*T
60	TCATCCTAA	iPCRtagT60	CAAGCAGAAGACGGCATACGAGATTAGGATGAGAGATCGGTCTCGGCATTCCTGCTGAACCGCTCTTCCGATC*T
61	TGCTGATAA	iPCRtagT61	CAAGCAGAAGACGGCATACGAGATTATCAGCAGAGATCGGTCTCGGCATTCCTGCTGAACCGCTCTTCCGATC*T
62	TAGACGGAA	iPCRtagT62	CAAGCAGAAGACGGCATACGAGATTCCGTCTAGAGATCGGTCTCGGCATTCCTGCTGAACCGCTCTTCCGATC*T
63	TGTGAAGAA	iPCRtagT63	CAAGCAGAAGACGGCATACGAGATTCTTCACAGAGATCGGTCTCGGCATTCCTGCTGAACCGCTCTTCCGATC*T
64	TCTCTTCAA	iPCRtagT64	CAAGCAGAAGACGGCATACGAGATTGAAGAGAGAGATCGGTCTCGGCATTCCTGCTGAACCGCTCTTCCGATC*T
65	TTGTTCCAA	iPCRtagT65	CAAGCAGAAGACGGCATACGAGATTGGAACAAGAGATCGGTCTCGGCATTCCTGCTGAACCGCTCTTCCGATC*T
66	TGAAGCCAA	iPCRtagT66	CAAGCAGAAGACGGCATACGAGATTGGCTTCAGAGATCGGTCTCGGCATTCCTGCTGAACCGCTCTTCCGATC*T
67	TACCACCAA	iPCRtagT67	CAAGCAGAAGACGGCATACGAGATTGGTGGTAGAGATCGGTCTCGGCATTCCTGCTGAACCGCTCTTCCGATC*T
68	TGCGTGAAA	iPCRtagT68	CAAGCAGAAGACGGCATACGAGATTTCACGCAGAGATCGGTCTCGGCATTCCTGCTGAACCGCTCTTCCGATC*T
69	GGTGAGTTA	iPCRtagT69	CAAGCAGAAGACGGCATACGAGATAACTCACCGAGATCGGTCTCGGCATTCCTGCTGAACCGCTCTTCCGATC*T
70	GATCTCTTA	iPCRtagT70	CAAGCAGAAGACGGCATACGAGATAAGAGATCGAGATCGGTCTCGGCATTCCTGCTGAACCGCTCTTCCGATC*T
71	GTGTCCTTA	iPCRtagT71	CAAGCAGAAGACGGCATACGAGATAAGGACACGAGATCGGTCTCGGCATTCCTGCTGAACCGCTCTTCCGATC*T
72	GACGGATTA	iPCRtagT72	CAAGCAGAAGACGGCATACGAGATAATCCGTCGAGATCGGTCTCGGCATTCCTGCTGAACCGCTCTTCCGATC*T
73	GCAACATTA	iPCRtagT73	CAAGCAGAAGACGGCATACGAGATAATGTTGCGAGATCGGTCTCGGCATTCCTGCTGAACCGCTCTTCCGATC*T
74	GGTCGTGTA	iPCRtagT74	CAAGCAGAAGACGGCATACGAGATACACGACCGAGATCGGTCTCGGCATTCCTGCTGAACCGCTCTTCCGATC*T
75	GAATCTGTA	iPCRtagT75	CAAGCAGAAGACGGCATACGAGATACAGATTCGAGATCGGTCTCGGCATTCCTGCTGAACCGCTCTTCCGATC*T
76	GTACATCTA	iPCRtagT76	CAAGCAGAAGACGGCATACGAGATAGATGTACGAGATCGGTCTCGGCATTCCTGCTGAACCGCTCTTCCGATC*T
77	GAGGTGCTA	iPCRtagT77	CAAGCAGAAGACGGCATACGAGATAGCACCTCGAGATCGGTCTCGGCATTCCTGCTGAACCGCTCTTCCGATC*T
78	GCATGGCTA	iPCRtagT78	CAAGCAGAAGACGGCATACGAGATAGCCATGCGAGATCGGTCTCGGCATTCCTGCTGAACCGCTCTTCCGATC*T
79	GTTAGCCTA	iPCRtagT79	CAAGCAGAAGACGGCATACGAGATAGGCTAACGAGATCGGTCTCGGCATTCCTGCTGAACCGCTCTTCCGATC*T
80	GTCGCTATA	iPCRtagT80	CAAGCAGAAGACGGCATACGAGATATAGCGACGAGATCGGTCTCGGCATTCCTGCTGAACCGCTCTTCCGATC*T
81	GGAATGATA	iPCRtagT81	CAAGCAGAAGACGGCATACGAGATATCATTCCGAGATCGGTCTCGGCATTCCTGCTGAACCGCTCTTCCGATC*T
82	GAGCCAATA	iPCRtagT82	CAAGCAGAAGACGGCATACGAGATATTGGCTCGAGATCGGTCTCGGCATTCCTGCTGAACCGCTCTTCCGATC*T
83	GCTCCTTGA	iPCRtagT83	CAAGCAGAAGACGGCATACGAGATCAAGGAGCGAGATCGGTCTCGGCATTCCTGCTGAACCGCTCTTCCGATC*T
84	GTAAGGTGA	iPCRtagT84	CAAGCAGAAGACGGCATACGAGATCACCTTACGAGATCGGTCTCGGCATTCCTGCTGAACCGCTCTTCCGATC*T
85	GAGGATGGA	iPCRtagT85	CAAGCAGAAGACGGCATACGAGATCCATCCTCGAGATCGGTCTCGGCATTCCTGCTGAACCGCTCTTCCGATC*T
86	GTTGTCGGA	iPCRtagT86	CAAGCAGAAGACGGCATACGAGATCCGACAACGAGATCGGTCTCGGCATTCCTGCTGAACCGCTCTTCCGATC*T
87	GGATTAGGA	iPCRtagT87	CAAGCAGAAGACGGCATACGAGATCCTAATCCGAGATCGGTCTCGGCATTCCTGCTGAACCGCTCTTCCGATC*T
88	GATAGAGGA	iPCRtagT88	CAAGCAGAAGACGGCATACGAGATCCTCTATCGAGATCGGTCTCGGCATTCCTGCTGAACCGCTCTTCCGATC*T
89	GTGTGTCGA	iPCRtagT89	CAAGCAGAAGACGGCATACGAGATCGACACACGAGATCGGTCTCGGCATTCCTGCTGAACCGCTCTTCCGATC*T
90	GCAATCCGA	iPCRtagT90	CAAGCAGAAGACGGCATACGAGATCGGATTGCGAGATCGGTCTCGGCATTCCTGCTGAACCGCTCTTCCGATC*T
91	GACCTTAGA	iPCRtagT91	CAAGCAGAAGACGGCATACGAGATCTAAGGTCGAGATCGGTCTCGGCATTCCTGCTGAACCGCTCTTCCGATC*T
92	GCCTGTTCA	iPCRtagT92	CAAGCAGAAGACGGCATACGAGATGAACAGGCGAGATCGGTCTCGGCATTCCTGCTGAACCGCTCTTCCGATC*T
93	GCACTGTCA	iPCRtagT93	CAAGCAGAAGACGGCATACGAGATGACAGTGCGAGATCGGTCTCGGCATTCCTGCTGAACCGCTCTTCCGATC*T
94	GCTAACTCA	iPCRtagT94	CAAGCAGAAGACGGCATACGAGATGAGTTAGCGAGATCGGTCTCGGCATTCCTGCTGAACCGCTCTTCCGATC*T
95	GATTCATCA	iPCRtagT95	CAAGCAGAAGACGGCATACGAGATGATGAATCGAGATCGGTCTCGGCATTCCTGCTGAACCGCTCTTCCGATC*T
96	GTCTTGGCA	iPCRtagT96	CAAGCAGAAGACGGCATACGAGATGCCAAGACGAGATCGGTCTCGGCATTCCTGCTGAACCGCTCTTCCGATC*T
97	GTAGAAGCA	iPCRtag97	CAAGCAGAAGACGGCATACGAGATGCTTCTACGAGATCGGTCTCGGCATTCCTGCTGAACCGCTCTTCCGATC*T
98	GATGGTCCA	iPCRtag98	CAAGCAGAAGACGGCATACGAGATGGACCATCGAGATCGGTCTCGGCATTCCTGCTGAACCGCTCTTCCGATC*T
99	GTGCTACCA	iPCRtag99	CAAGCAGAAGACGGCATACGAGATGGTAGCACGAGATCGGTCTCGGCATTCCTGCTGAACCGCTCTTCCGATC*T
100	GCGATTACA	iPCRtag100	CAAGCAGAAGACGGCATACGAGATGTAATCGCGAGATCGGTCTCGGCATTCCTGCTGAACCGCTCTTCCGATC*T
101	GGTTGGACA	iPCRtag101	CAAGCAGAAGACGGCATACGAGATGTCCAACCGAGATCGGTCTCGGCATTCCTGCTGAACCGCTCTTCCGATC*T
102	GGCACAACA	iPCRtag102	CAAGCAGAAGACGGCATACGAGATGTTGTGCCGAGATCGGTCTCGGCATTCCTGCTGAACCGCTCTTCCGATC*T
103	GACACTTAA	iPCRtag103	CAAGCAGAAGACGGCATACGAGATTAAGTGTCGAGATCGGTCTCGGCATTCCTGCTGAACCGCTCTTCCGATC*T
104	GTGCAGTAA	iPCRtag104	CAAGCAGAAGACGGCATACGAGATTACTGCACGAGATCGGTCTCGGCATTCCTGCTGAACCGCTCTTCCGATC*T
105	GGAGTCTAA	iPCRtag105	CAAGCAGAAGACGGCATACGAGATTAGACTCCGAGATCGGTCTCGGCATTCCTGCTGAACCGCTCTTCCGATC*T
106	GCTATGGAA	iPCRtag106	CAAGCAGAAGACGGCATACGAGATTCCATAGCGAGATCGGTCTCGGCATTCCTGCTGAACCGCTCTTCCGATC*T
107	GAGTGCGAA	iPCRtag107	CAAGCAGAAGACGGCATACGAGATTCGCACTCGAGATCGGTCTCGGCATTCCTGCTGAACCGCTCTTCCGATC*T
108	GTAACCGAA	iPCRtag108	CAAGCAGAAGACGGCATACGAGATTCGGTTACGAGATCGGTCTCGGCATTCCTGCTGAACCGCTCTTCCGATC*T
109	GGCAAGCAA	iPCRtag109	CAAGCAGAAGACGGCATACGAGATTGCTTGCCGAGATCGGTCTCGGCATTCCTGCTGAACCGCTCTTCCGATC*T
110	GCCTTACAA	iPCRtag110	CAAGCAGAAGACGGCATACGAGATTGTAAGGCGAGATCGGTCTCGGCATTCCTGCTGAACCGCTCTTCCGATC*T
111	GAACGACAA	iPCRtag111	CAAGCAGAAGACGGCATACGAGATTGTCGTTCGAGATCGGTCTCGGCATTCCTGCTGAACCGCTCTTCCGATC*T
112	GCAGGTAAA	iPCRtag112	CAAGCAGAAGACGGCATACGAGATTTACCTGCGAGATCGGTCTCGGCATTCCTGCTGAACCGCTCTTCCGATC*T
113	GCGTCGAAA	iPCRtag113	CAAGCAGAAGACGGCATACGAGATTTCGACGCGAGATCGGTCTCGGCATTCCTGCTGAACCGCTCTTCCGATC*T
114	CGTTCGGTA	iPCRtag114	CAAGCAGAAGACGGCATACGAGATACCGAACGGAGATCGGTCTCGGCATTCCTGCTGAACCGCTCTTCCGATC*T
115	CACCAGGTA	iPCRtag115	CAAGCAGAAGACGGCATACGAGATACCTGGTGGAGATCGGTCTCGGCATTCCTGCTGAACCGCTCTTCCGATC*T
116	CTGCGAGTA	iPCRtag116	CAAGCAGAAGACGGCATACGAGATACTCGCAGGAGATCGGTCTCGGCATTCCTGCTGAACCGCTCTTCCGATC*T
117	CCGTATCTA	iPCRtag117	CAAGCAGAAGACGGCATACGAGATAGATACGGGAGATCGGTCTCGGCATTCCTGCTGAACCGCTCTTCCGATC*T
118	CGCTTCCTA	iPCRtag118	CAAGCAGAAGACGGCATACGAGATAGGAAGCGGAGATCGGTCTCGGCATTCCTGCTGAACCGCTCTTCCGATC*T
119	CAAGACCTA	iPCRtag119	CAAGCAGAAGACGGCATACGAGATAGGTCTTGGAGATCGGTCTCGGCATTCCTGCTGAACCGCTCTTCCGATC*T
120	CACACACTA	iPCRtag120	CAAGCAGAAGACGGCATACGAGATAGTGTGTGGAGATCGGTCTCGGCATTCCTGCTGAACCGCTCTTCCGATC*T
121	CCTAGTATA	iPCRtag121	CAAGCAGAAGACGGCATACGAGATATACTAGGGAGATCGGTCTCGGCATTCCTGCTGAACCGCTCTTCCGATC*T
122	CCACCGATA	iPCRtag122	CAAGCAGAAGACGGCATACGAGATATCGGTGGGAGATCGGTCTCGGCATTCCTGCTGAACCGCTCTTCCGATC*T
123	CTTCACATA	iPCRtag123	CAAGCAGAAGACGGCATACGAGATATGTGAAGGAGATCGGTCTCGGCATTCCTGCTGAACCGCTCTTCCGATC*T
124	CTATCATGA	iPCRtag124	CAAGCAGAAGACGGCATACGAGATCATGATAGGAGATCGGTCTCGGCATTCCTGCTGAACCGCTCTTCCGATC*T
125	CATGAATGA	iPCRtag125	CAAGCAGAAGACGGCATACGAGATCATTCATGGAGATCGGTCTCGGCATTCCTGCTGAACCGCTCTTCCGATC*T
126	CCACTTGGA	iPCRtag126	CAAGCAGAAGACGGCATACGAGATCCAAGTGGGAGATCGGTCTCGGCATTCCTGCTGAACCGCTCTTCCGATC*T
127	CTGTACGGA	iPCRtag127	CAAGCAGAAGACGGCATACGAGATCCGTACAGGAGATCGGTCTCGGCATTCCTGCTGAACCGCTCTTCCGATC*T
128	CTAGATAGA	iPCRtag128	CAAGCAGAAGACGGCATACGAGATCTATCTAGGAGATCGGTCTCGGCATTCCTGCTGAACCGCTCTTCCGATC*T
129	CACTCGAGA	iPCRtag129	CAAGCAGAAGACGGCATACGAGATCTCGAGTGGAGATCGGTCTCGGCATTCCTGCTGAACCGCTCTTCCGATC*T
130	CCGACAAGA	iPCRtag130	CAAGCAGAAGACGGCATACGAGATCTTGTCGGGAGATCGGTCTCGGCATTCCTGCTGAACCGCTCTTCCGATC*T
131	CTTGCTTCA	iPCRtag131	CAAGCAGAAGACGGCATACGAGATGAAGCAAGGAGATCGGTCTCGGCATTCCTGCTGAACCGCTCTTCCGATC*T
132	CATAGGTCA	iPCRtag132	CAAGCAGAAGACGGCATACGAGATGACCTATGGAGATCGGTCTCGGCATTCCTGCTGAACCGCTCTTCCGATC*T
133	CACATTGCA	iPCRtag133	CAAGCAGAAGACGGCATACGAGATGCAATGTGGAGATCGGTCTCGGCATTCCTGCTGAACCGCTCTTCCGATC*T
134	CGCTAAGCA	iPCRtag134	CAAGCAGAAGACGGCATACGAGATGCTTAGCGGAGATCGGTCTCGGCATTCCTGCTGAACCGCTCTTCCGATC*T
135	CAACCTCCA	iPCRtag135	CAAGCAGAAGACGGCATACGAGATGGAGGTTGGAGATCGGTCTCGGCATTCCTGCTGAACCGCTCTTCCGATC*T
136	CAGCTGACA	iPCRtag136	CAAGCAGAAGACGGCATACGAGATGTCAGCTGGAGATCGGTCTCGGCATTCCTGCTGAACCGCTCTTCCGATC*T
137	CTCAAGACA	iPCRtag137	CAAGCAGAAGACGGCATACGAGATGTCTTGAGGAGATCGGTCTCGGCATTCCTGCTGAACCGCTCTTCCGATC*T
138	CGTGTCACA	iPCRtag138	CAAGCAGAAGACGGCATACGAGATGTGACACGGAGATCGGTCTCGGCATTCCTGCTGAACCGCTCTTCCGATC*T
139	CCATGCACA	iPCRtag139	CAAGCAGAAGACGGCATACGAGATGTGCATGGGAGATCGGTCTCGGCATTCCTGCTGAACCGCTCTTCCGATC*T
140	CGTTACTAA	iPCRtag140	CAAGCAGAAGACGGCATACGAGATTAGTAACGGAGATCGGTCTCGGCATTCCTGCTGAACCGCTCTTCCGATC*T
141	CAAGTAGAA	iPCRtag141	CAAGCAGAAGACGGCATACGAGATTCTACTTGGAGATCGGTCTCGGCATTCCTGCTGAACCGCTCTTCCGATC*T
142	CTCTCTCAA	iPCRtag142	CAAGCAGAAGACGGCATACGAGATTGAGAGAGGAGATCGGTCTCGGCATTCCTGCTGAACCGCTCTTCCGATC*T
143	CGACTGCAA	iPCRtag143	CAAGCAGAAGACGGCATACGAGATTGCAGTCGGAGATCGGTCTCGGCATTCCTGCTGAACCGCTCTTCCGATC*T
144	CCTGAGCAA	iPCRtag144	CAAGCAGAAGACGGCATACGAGATTGCTCAGGGAGATCGGTCTCGGCATTCCTGCTGAACCGCTCTTCCGATC*T
145	CAGGCTAAA	iPCRtag145	CAAGCAGAAGACGGCATACGAGATTTAGCCTGGAGATCGGTCTCGGCATTCCTGCTGAACCGCTCTTCCGATC*T
146	CGGAGGAAA	iPCRtag146	CAAGCAGAAGACGGCATACGAGATTTCCTCCGGAGATCGGTCTCGGCATTCCTGCTGAACCGCTCTTCCGATC*T
147	AGGAGATTA	iPCRtag147	CAAGCAGAAGACGGCATACGAGATAATCTCCTGAGATCGGTCTCGGCATTCCTGCTGAACCGCTCTTCCGATC*T
148	AGGCAGCTA	iPCRtag148	CAAGCAGAAGACGGCATACGAGATAGCTGCCTGAGATCGGTCTCGGCATTCCTGCTGAACCGCTCTTCCGATC*T
149	ACGTTCATA	iPCRtag149	CAAGCAGAAGACGGCATACGAGATATGAACGTGAGATCGGTCTCGGCATTCCTGCTGAACCGCTCTTCCGATC*T
150	AACGTGTGA	iPCRtag150	CAAGCAGAAGACGGCATACGAGATCACACGTTGAGATCGGTCTCGGCATTCCTGCTGAACCGCTCTTCCGATC*T
151	AGACCGTGA	iPCRtag151	CAAGCAGAAGACGGCATACGAGATCACGGTCTGAGATCGGTCTCGGCATTCCTGCTGAACCGCTCTTCCGATC*T
152	ACCTCTGGA	iPCRtag152	CAAGCAGAAGACGGCATACGAGATCCAGAGGTGAGATCGGTCTCGGCATTCCTGCTGAACCGCTCTTCCGATC*T
153	ATCCTAGGA	iPCRtag153	CAAGCAGAAGACGGCATACGAGATCCTAGGATGAGATCGGTCTCGGCATTCCTGCTGAACCGCTCTTCCGATC*T
154	ATCAACCGA	iPCRtag154	CAAGCAGAAGACGGCATACGAGATCGGTTGATGAGATCGGTCTCGGCATTCCTGCTGAACCGCTCTTCCGATC*T
155	AGGTCACGA	iPCRtag155	CAAGCAGAAGACGGCATACGAGATCGTGACCTGAGATCGGTCTCGGCATTCCTGCTGAACCGCTCTTCCGATC*T
156	ACTGTTAGA	iPCRtag156	CAAGCAGAAGACGGCATACGAGATCTAACAGTGAGATCGGTCTCGGCATTCCTGCTGAACCGCTCTTCCGATC*T
157	AAGAGTAGA	iPCRtag157	CAAGCAGAAGACGGCATACGAGATCTACTCTTGAGATCGGTCTCGGCATTCCTGCTGAACCGCTCTTCCGATC*T
158	ATTCGGAGA	iPCRtag158	CAAGCAGAAGACGGCATACGAGATCTCCGAATGAGATCGGTCTCGGCATTCCTGCTGAACCGCTCTTCCGATC*T
159	ACGCAATCA	iPCRtag159	CAAGCAGAAGACGGCATACGAGATGATTGCGTGAGATCGGTCTCGGCATTCCTGCTGAACCGCTCTTCCGATC*T
160	ACAAGTGCA	iPCRtag160	CAAGCAGAAGACGGCATACGAGATGCACTTGTGAGATCGGTCTCGGCATTCCTGCTGAACCGCTCTTCCGATC*T
161	ATGGATCCA	iPCRtag161	CAAGCAGAAGACGGCATACGAGATGGATCCATGAGATCGGTCTCGGCATTCCTGCTGAACCGCTCTTCCGATC*T
162	AGAGGACCA	iPCRtag162	CAAGCAGAAGACGGCATACGAGATGGTCCTCTGAGATCGGTCTCGGCATTCCTGCTGAACCGCTCTTCCGATC*T
163	ATCTCCACA	iPCRtag163	CAAGCAGAAGACGGCATACGAGATGTGGAGATGAGATCGGTCTCGGCATTCCTGCTGAACCGCTCTTCCGATC*T
164	ATTGGCTAA	iPCRtag164	CAAGCAGAAGACGGCATACGAGATTAGCCAATGAGATCGGTCTCGGCATTCCTGCTGAACCGCTCTTCCGATC*T
165	AATCCTGAA	iPCRtag165	CAAGCAGAAGACGGCATACGAGATTCAGGATTGAGATCGGTCTCGGCATTCCTGCTGAACCGCTCTTCCGATC*T
166	AGGATTCAA	iPCRtag166	CAAGCAGAAGACGGCATACGAGATTGAATCCTGAGATCGGTCTCGGCATTCCTGCTGAACCGCTCTTCCGATC*T
167	AACTGGCAA	iPCRtag167	CAAGCAGAAGACGGCATACGAGATTGCCAGTTGAGATCGGTCTCGGCATTCCTGCTGAACCGCTCTTCCGATC*T
168	GCTGCCAAT	iPCRtag168	CAAGCAGAAGACGGCATACGAGAATTGGCAGCGAGATCGGTCTCGGCATTCCTGCTGAACCGCTCTTCCGATC*T
169	CGGTCCAGG	iPCRtag169	CAAGCAGAAGACGGCATACGAGACCTGGACCGGAGATCGGTCTCGGCATTCCTGCTGAACCGCTCTTCCGATC*T
170	CGGTGGTGT	iPCRtag170	CAAGCAGAAGACGGCATACGAGAACACCACCGGAGATCGGTCTCGGCATTCCTGCTGAACCGCTCTTCCGATC*T
171	CGTACTACG	iPCRtag171	CAAGCAGAAGACGGCATACGAGACGTAGTACGGAGATCGGTCTCGGCATTCCTGCTGAACCGCTCTTCCGATC*T
172	CGTCGCCTG	iPCRtag172	CAAGCAGAAGACGGCATACGAGACAGGCGACGGAGATCGGTCTCGGCATTCCTGCTGAACCGCTCTTCCGATC*T
173	CGTCTAGGT	iPCRtag173	CAAGCAGAAGACGGCATACGAGAACCTAGACGGAGATCGGTCTCGGCATTCCTGCTGAACCGCTCTTCCGATC*T
174	CGTGATAAT	iPCRtag174	CAAGCAGAAGACGGCATACGAGAATTATCACGGAGATCGGTCTCGGCATTCCTGCTGAACCGCTCTTCCGATC*T
175	CTAACTCGC	iPCRtag175	CAAGCAGAAGACGGCATACGAGAGCGAGTTAGGAGATCGGTCTCGGCATTCCTGCTGAACCGCTCTTCCGATC*T
176	CTAAGCTTC	iPCRtag176	CAAGCAGAAGACGGCATACGAGAGAAGCTTAGGAGATCGGTCTCGGCATTCCTGCTGAACCGCTCTTCCGATC*T
177	CTAATGCTT	iPCRtag177	CAAGCAGAAGACGGCATACGAGAAAGCATTAGGAGATCGGTCTCGGCATTCCTGCTGAACCGCTCTTCCGATC*T
178	CTACAGAAC	iPCRtag178	CAAGCAGAAGACGGCATACGAGAGTTCTGTAGGAGATCGGTCTCGGCATTCCTGCTGAACCGCTCTTCCGATC*T
179	CTACATGCG	iPCRtag179	CAAGCAGAAGACGGCATACGAGACGCATGTAGGAGATCGGTCTCGGCATTCCTGCTGAACCGCTCTTCCGATC*T
180	CTACTCTGT	iPCRtag180	CAAGCAGAAGACGGCATACGAGAACAGAGTAGGAGATCGGTCTCGGCATTCCTGCTGAACCGCTCTTCCGATC*T
181	CTAGCGACG	iPCRtag181	CAAGCAGAAGACGGCATACGAGACGTCGCTAGGAGATCGGTCTCGGCATTCCTGCTGAACCGCTCTTCCGATC*T
182	CTAGGTCCT	iPCRtag182	CAAGCAGAAGACGGCATACGAGAAGGACCTAGGAGATCGGTCTCGGCATTCCTGCTGAACCGCTCTTCCGATC*T
183	CTATGAAAT	iPCRtag183	CAAGCAGAAGACGGCATACGAGAATTTCATAGGAGATCGGTCTCGGCATTCCTGCTGAACCGCTCTTCCGATC*T
184	CTATTAGCC	iPCRtag184	CAAGCAGAAGACGGCATACGAGAGGCTAATAGGAGATCGGTCTCGGCATTCCTGCTGAACCGCTCTTCCGATC*T
185	AAACGTACC	iPCRtag185	CAAGCAGAAGACGGCATACGAGAGGTACGTTTGAGATCGGTCTCGGCATTCCTGCTGAACCGCTCTTCCGATC*T
186	AAACTGCGC	iPCRtag186	CAAGCAGAAGACGGCATACGAGAGCGCAGTTTGAGATCGGTCTCGGCATTCCTGCTGAACCGCTCTTCCGATC*T
187	AAAGAGGCC	iPCRtag187	CAAGCAGAAGACGGCATACGAGAGGCCTCTTTGAGATCGGTCTCGGCATTCCTGCTGAACCGCTCTTCCGATC*T
188	AAAGATTGG	iPCRtag188	CAAGCAGAAGACGGCATACGAGACCAATCTTTGAGATCGGTCTCGGCATTCCTGCTGAACCGCTCTTCCGATC*T
189	AAAGTCATT	iPCRtag189	CAAGCAGAAGACGGCATACGAGAAATGACTTTGAGATCGGTCTCGGCATTCCTGCTGAACCGCTCTTCCGATC*T
190	AAATAAATA	iPCRtag190	CAAGCAGAAGACGGCATACGAGATATTTATTTGAGATCGGTCTCGGCATTCCTGCTGAACCGCTCTTCCGATC*T
191	AAATCCTGT	iPCRtag191	CAAGCAGAAGACGGCATACGAGAACAGGATTTGAGATCGGTCTCGGCATTCCTGCTGAACCGCTCTTCCGATC*T
192	AAATGGAGG	iPCRtag192	CAAGCAGAAGACGGCATACGAGACCTCCATTTGAGATCGGTCTCGGCATTCCTGCTGAACCGCTCTTCCGATC*T
193	ACCGGATAG	iPCRtag193	CAAGCAGAAGACGGCATACGAGACTATCCGGTGAGATCGGTCTCGGCATTCCTGCTGAACCGCTCTTCCGATC*T
194	GAGCGTAAT	iPCRtag194	CAAGCAGAAGACGGCATACGAGAATTACGCTCGAGATCGGTCTCGGCATTCCTGCTGAACCGCTCTTCCGATC*T
195	AATCGCGGT	iPCRtag195	CAAGCAGAAGACGGCATACGAGAACCGCGATTGAGATCGGTCTCGGCATTCCTGCTGAACCGCTCTTCCGATC*T
196	ACGGATATT	iPCRtag196	CAAGCAGAAGACGGCATACGAGAAATATCCGTGAGATCGGTCTCGGCATTCCTGCTGAACCGCTCTTCCGATC*T
197	ACAGGCTCC	iPCRtag197	CAAGCAGAAGACGGCATACGAGAGGAGCCTGTGAGATCGGTCTCGGCATTCCTGCTGAACCGCTCTTCCGATC*T
198	AGCCTGGTT	iPCRtag198	CAAGCAGAAGACGGCATACGAGAAACCAGGCTGAGATCGGTCTCGGCATTCCTGCTGAACCGCTCTTCCGATC*T
199	ACCGCCAGG	iPCRtag199	CAAGCAGAAGACGGCATACGAGACCTGGCGGTGAGATCGGTCTCGGCATTCCTGCTGAACCGCTCTTCCGATC*T
200	AGAATGGAG	iPCRtag200	CAAGCAGAAGACGGCATACGAGACTCCATTCTGAGATCGGTCTCGGCATTCCTGCTGAACCGCTCTTCCGATC*T
201	TATAGCCCT	iPCRtag201	CAAGCAGAAGACGGCATACGAGAAGGGCTATAGAGATCGGTCTCGGCATTCCTGCTGAACCGCTCTTCCGATC*T
202	ATGGTCCGT	iPCRtag202	CAAGCAGAAGACGGCATACGAGAACGGACCATGAGATCGGTCTCGGCATTCCTGCTGAACCGCTCTTCCGATC*T
203	AAATTACAG	iPCRtag203	CAAGCAGAAGACGGCATACGAGACTGTAATTTGAGATCGGTCTCGGCATTCCTGCTGAACCGCTCTTCCGATC*T
204	AGCTGCCGT	iPCRtag204	CAAGCAGAAGACGGCATACGAGAACGGCAGCTGAGATCGGTCTCGGCATTCCTGCTGAACCGCTCTTCCGATC*T
205	AGGAAGACG	iPCRtag205	CAAGCAGAAGACGGCATACGAGACGTCTTCCTGAGATCGGTCTCGGCATTCCTGCTGAACCGCTCTTCCGATC*T
206	AGTTGCATC	iPCRtag206	CAAGCAGAAGACGGCATACGAGAGATGCAACTGAGATCGGTCTCGGCATTCCTGCTGAACCGCTCTTCCGATC*T
207	AACGCAGAT	iPCRtag207	CAAGCAGAAGACGGCATACGAGAATCTGCGTTGAGATCGGTCTCGGCATTCCTGCTGAACCGCTCTTCCGATC*T
208	ACTATCCTC	iPCRtag208	CAAGCAGAAGACGGCATACGAGAGAGGATAGTGAGATCGGTCTCGGCATTCCTGCTGAACCGCTCTTCCGATC*T
209	AGTGTTGTC	iPCRtag209	CAAGCAGAAGACGGCATACGAGAGACAACACTGAGATCGGTCTCGGCATTCCTGCTGAACCGCTCTTCCGATC*T
210	AAGTTTACG	iPCRtag210	CAAGCAGAAGACGGCATACGAGACGTAAACTTGAGATCGGTCTCGGCATTCCTGCTGAACCGCTCTTCCGATC*T
211	GAGTATTAG	iPCRtag211	CAAGCAGAAGACGGCATACGAGACTAATACTCGAGATCGGTCTCGGCATTCCTGCTGAACCGCTCTTCCGATC*T
212	AATATTGGG	iPCRtag212	CAAGCAGAAGACGGCATACGAGACCCAATATTGAGATCGGTCTCGGCATTCCTGCTGAACCGCTCTTCCGATC*T
213	GAGAGCTCC	iPCRtag213	CAAGCAGAAGACGGCATACGAGAGGAGCTCTCGAGATCGGTCTCGGCATTCCTGCTGAACCGCTCTTCCGATC*T
214	GAGCTGTGT	iPCRtag214	CAAGCAGAAGACGGCATACGAGAACACAGCTCGAGATCGGTCTCGGCATTCCTGCTGAACCGCTCTTCCGATC*T
215	GAGTACATT	iPCRtag215	CAAGCAGAAGACGGCATACGAGAAATGTACTCGAGATCGGTCTCGGCATTCCTGCTGAACCGCTCTTCCGATC*T
216	GATCCGACC	iPCRtag216	CAAGCAGAAGACGGCATACGAGAGGTCGGATCGAGATCGGTCTCGGCATTCCTGCTGAACCGCTCTTCCGATC*T
217	AGAACTTCC	iPCRtag217	CAAGCAGAAGACGGCATACGAGAGGAAGTTCTGAGATCGGTCTCGGCATTCCTGCTGAACCGCTCTTCCGATC*T
218	AACAACGCG	iPCRtag218	CAAGCAGAAGACGGCATACGAGACGCGTTGTTGAGATCGGTCTCGGCATTCCTGCTGAACCGCTCTTCCGATC*T
219	ACCCTGACC	iPCRtag219	CAAGCAGAAGACGGCATACGAGAGGTCAGGGTGAGATCGGTCTCGGCATTCCTGCTGAACCGCTCTTCCGATC*T
220	AATTCGGCG	iPCRtag220	CAAGCAGAAGACGGCATACGAGACGCCGAATTGAGATCGGTCTCGGCATTCCTGCTGAACCGCTCTTCCGATC*T
221	AGCGTACGC	iPCRtag221	CAAGCAGAAGACGGCATACGAGAGCGTACGCTGAGATCGGTCTCGGCATTCCTGCTGAACCGCTCTTCCGATC*T
222	GATGAACTG	iPCRtag222	CAAGCAGAAGACGGCATACGAGACAGTTCATCGAGATCGGTCTCGGCATTCCTGCTGAACCGCTCTTCCGATC*T
223	AACAGAAAC	iPCRtag223	CAAGCAGAAGACGGCATACGAGAGTTTCTGTTGAGATCGGTCTCGGCATTCCTGCTGAACCGCTCTTCCGATC*T
224	ACCGCTCTC	iPCRtag224	CAAGCAGAAGACGGCATACGAGAGAGAGCGGTGAGATCGGTCTCGGCATTCCTGCTGAACCGCTCTTCCGATC*T
225	AAGTAACCC	iPCRtag225	CAAGCAGAAGACGGCATACGAGAGGGTTACTTGAGATCGGTCTCGGCATTCCTGCTGAACCGCTCTTCCGATC*T
226	GATAATACT	iPCRtag226	CAAGCAGAAGACGGCATACGAGAAGTATTATCGAGATCGGTCTCGGCATTCCTGCTGAACCGCTCTTCCGATC*T
227	AATAAACAA	iPCRtag227	CAAGCAGAAGACGGCATACGAGATTGTTTATTGAGATCGGTCTCGGCATTCCTGCTGAACCGCTCTTCCGATC*T
228	AATACTCTT	iPCRtag228	CAAGCAGAAGACGGCATACGAGAAAGAGTATTGAGATCGGTCTCGGCATTCCTGCTGAACCGCTCTTCCGATC*T
229	CAACAACGG	iPCRtag229	CAAGCAGAAGACGGCATACGAGACCGTTGTTGGAGATCGGTCTCGGCATTCCTGCTGAACCGCTCTTCCGATC*T
230	AATCAGTTT	iPCRtag230	CAAGCAGAAGACGGCATACGAGAAAACTGATTGAGATCGGTCTCGGCATTCCTGCTGAACCGCTCTTCCGATC*T
231	AATCGAATG	iPCRtag231	CAAGCAGAAGACGGCATACGAGACATTCGATTGAGATCGGTCTCGGCATTCCTGCTGAACCGCTCTTCCGATC*T
232	ACTGAATTC	iPCRtag232	CAAGCAGAAGACGGCATACGAGAGAATTCAGTGAGATCGGTCTCGGCATTCCTGCTGAACCGCTCTTCCGATC*T
233	ACAAACTTT	iPCRtag233	CAAGCAGAAGACGGCATACGAGAAAAGTTTGTGAGATCGGTCTCGGCATTCCTGCTGAACCGCTCTTCCGATC*T
234	ACTACATAT	iPCRtag234	CAAGCAGAAGACGGCATACGAGAATATGTAGTGAGATCGGTCTCGGCATTCCTGCTGAACCGCTCTTCCGATC*T
235	CAGAAATCG	iPCRtag235	CAAGCAGAAGACGGCATACGAGACGATTTCTGGAGATCGGTCTCGGCATTCCTGCTGAACCGCTCTTCCGATC*T
236	AGAAGCACT	iPCRtag236	CAAGCAGAAGACGGCATACGAGAAGTGCTTCTGAGATCGGTCTCGGCATTCCTGCTGAACCGCTCTTCCGATC*T
237	CAAAGTGTG	iPCRtag237	CAAGCAGAAGACGGCATACGAGACACACTTTGGAGATCGGTCTCGGCATTCCTGCTGAACCGCTCTTCCGATC*T
238	ACAACTAGT	iPCRtag238	CAAGCAGAAGACGGCATACGAGAACTAGTTGTGAGATCGGTCTCGGCATTCCTGCTGAACCGCTCTTCCGATC*T
239	ATCCAACCG	iPCRtag239	CAAGCAGAAGACGGCATACGAGACGGTTGGATGAGATCGGTCTCGGCATTCCTGCTGAACCGCTCTTCCGATC*T
240	ACCCCCGCT	iPCRtag240	CAAGCAGAAGACGGCATACGAGAAGCGGGGGTGAGATCGGTCTCGGCATTCCTGCTGAACCGCTCTTCCGATC*T
241	ACAAGGATC	iPCRtag241	CAAGCAGAAGACGGCATACGAGAGATCCTTGTGAGATCGGTCTCGGCATTCCTGCTGAACCGCTCTTCCGATC*T
242	GAGATCGTG	iPCRtag242	CAAGCAGAAGACGGCATACGAGACACGATCTCGAGATCGGTCTCGGCATTCCTGCTGAACCGCTCTTCCGATC*T
243	ACAGAGCGT	iPCRtag243	CAAGCAGAAGACGGCATACGAGAACGCTCTGTGAGATCGGTCTCGGCATTCCTGCTGAACCGCTCTTCCGATC*T
244	ACTTCGAGC	iPCRtag244	CAAGCAGAAGACGGCATACGAGAGCTCGAAGTGAGATCGGTCTCGGCATTCCTGCTGAACCGCTCTTCCGATC*T
245	ACGCGAAGC	iPCRtag245	CAAGCAGAAGACGGCATACGAGAGCTTCGCGTGAGATCGGTCTCGGCATTCCTGCTGAACCGCTCTTCCGATC*T
246	ACTCCAGGG	iPCRtag246	CAAGCAGAAGACGGCATACGAGACCCTGGAGTGAGATCGGTCTCGGCATTCCTGCTGAACCGCTCTTCCGATC*T
247	AGACGTCTT	iPCRtag247	CAAGCAGAAGACGGCATACGAGAAAGACGTCTGAGATCGGTCTCGGCATTCCTGCTGAACCGCTCTTCCGATC*T
248	ACTGGCGTG	iPCRtag248	CAAGCAGAAGACGGCATACGAGACACGCCAGTGAGATCGGTCTCGGCATTCCTGCTGAACCGCTCTTCCGATC*T
249	ACCTTGCGG	iPCRtag249	CAAGCAGAAGACGGCATACGAGACCGCAAGGTGAGATCGGTCTCGGCATTCCTGCTGAACCGCTCTTCCGATC*T
250	ATCCCGGAG	iPCRtag250	CAAGCAGAAGACGGCATACGAGACTCCGGGATGAGATCGGTCTCGGCATTCCTGCTGAACCGCTCTTCCGATC*T
251	ACGAAAGGT	iPCRtag251	CAAGCAGAAGACGGCATACGAGAACCTTTCGTGAGATCGGTCTCGGCATTCCTGCTGAACCGCTCTTCCGATC*T
252	CAGCAAGAT	iPCRtag252	CAAGCAGAAGACGGCATACGAGAATCTTGCTGGAGATCGGTCTCGGCATTCCTGCTGAACCGCTCTTCCGATC*T
253	AGCACACAG	iPCRtag253	CAAGCAGAAGACGGCATACGAGACTGTGTGCTGAGATCGGTCTCGGCATTCCTGCTGAACCGCTCTTCCGATC*T
254	ACGACTGTG	iPCRtag254	CAAGCAGAAGACGGCATACGAGACACAGTCGTGAGATCGGTCTCGGCATTCCTGCTGAACCGCTCTTCCGATC*T
255	ACGATGAAT	iPCRtag255	CAAGCAGAAGACGGCATACGAGAATTCATCGTGAGATCGGTCTCGGCATTCCTGCTGAACCGCTCTTCCGATC*T
256	CAAACGTGG	iPCRtag256	CAAGCAGAAGACGGCATACGAGACCACGTTTGGAGATCGGTCTCGGCATTCCTGCTGAACCGCTCTTCCGATC*T
257	ACGTGGGAG	iPCRtag257	CAAGCAGAAGACGGCATACGAGACTCCCACGTGAGATCGGTCTCGGCATTCCTGCTGAACCGCTCTTCCGATC*T
258	ACCTGAGTC	iPCRtag258	CAAGCAGAAGACGGCATACGAGAGACTCAGGTGAGATCGGTCTCGGCATTCCTGCTGAACCGCTCTTCCGATC*T
259	ACTAGACCG	iPCRtag259	CAAGCAGAAGACGGCATACGAGACGGTCTAGTGAGATCGGTCTCGGCATTCCTGCTGAACCGCTCTTCCGATC*T
260	CAGAATCGT	iPCRtag260	CAAGCAGAAGACGGCATACGAGAACGATTCTGGAGATCGGTCTCGGCATTCCTGCTGAACCGCTCTTCCGATC*T
261	ACTCATACG	iPCRtag261	CAAGCAGAAGACGGCATACGAGACGTATGAGTGAGATCGGTCTCGGCATTCCTGCTGAACCGCTCTTCCGATC*T
262	ACTTACGAT	iPCRtag262	CAAGCAGAAGACGGCATACGAGAATCGTAAGTGAGATCGGTCTCGGCATTCCTGCTGAACCGCTCTTCCGATC*T
263	AGATCAGAC	iPCRtag263	CAAGCAGAAGACGGCATACGAGAGTCTGATCTGAGATCGGTCTCGGCATTCCTGCTGAACCGCTCTTCCGATC*T
264	ACCCACTGC	iPCRtag264	CAAGCAGAAGACGGCATACGAGAGCAGTGGGTGAGATCGGTCTCGGCATTCCTGCTGAACCGCTCTTCCGATC*T
265	CATAACGTT	iPCRtag265	CAAGCAGAAGACGGCATACGAGAAACGTTATGGAGATCGGTCTCGGCATTCCTGCTGAACCGCTCTTCCGATC*T
266	AGATCGCCT	iPCRtag266	CAAGCAGAAGACGGCATACGAGAAGGCGATCTGAGATCGGTCTCGGCATTCCTGCTGAACCGCTCTTCCGATC*T
267	AGATAGTTC	iPCRtag267	CAAGCAGAAGACGGCATACGAGAGAACTATCTGAGATCGGTCTCGGCATTCCTGCTGAACCGCTCTTCCGATC*T
268	AATGTATCG	iPCRtag268	CAAGCAGAAGACGGCATACGAGACGATACATTGAGATCGGTCTCGGCATTCCTGCTGAACCGCTCTTCCGATC*T
269	AGTGAAAGG	iPCRtag269	CAAGCAGAAGACGGCATACGAGACCTTTCACTGAGATCGGTCTCGGCATTCCTGCTGAACCGCTCTTCCGATC*T
270	CAAAGGCAC	iPCRtag270	CAAGCAGAAGACGGCATACGAGAGTGCCTTTGGAGATCGGTCTCGGCATTCCTGCTGAACCGCTCTTCCGATC*T
271	ACCAATCCT	iPCRtag271	CAAGCAGAAGACGGCATACGAGAAGGATTGGTGAGATCGGTCTCGGCATTCCTGCTGAACCGCTCTTCCGATC*T
272	AGTTGTTCT	iPCRtag272	CAAGCAGAAGACGGCATACGAGAAGAACAACTGAGATCGGTCTCGGCATTCCTGCTGAACCGCTCTTCCGATC*T
273	ATACCATTT	iPCRtag273	CAAGCAGAAGACGGCATACGAGAAAATGGTATGAGATCGGTCTCGGCATTCCTGCTGAACCGCTCTTCCGATC*T
274	ACAGTAAAC	iPCRtag274	CAAGCAGAAGACGGCATACGAGAGTTTACTGTGAGATCGGTCTCGGCATTCCTGCTGAACCGCTCTTCCGATC*T
275	AGAGCTATG	iPCRtag275	CAAGCAGAAGACGGCATACGAGACATAGCTCTGAGATCGGTCTCGGCATTCCTGCTGAACCGCTCTTCCGATC*T
276	ACCAGGTGT	iPCRtag276	CAAGCAGAAGACGGCATACGAGAACACCTGGTGAGATCGGTCTCGGCATTCCTGCTGAACCGCTCTTCCGATC*T
277	AACCAAAGT	iPCRtag277	CAAGCAGAAGACGGCATACGAGAACTTTGGTTGAGATCGGTCTCGGCATTCCTGCTGAACCGCTCTTCCGATC*T
278	ATGGGACTC	iPCRtag278	CAAGCAGAAGACGGCATACGAGAGAGTCCCATGAGATCGGTCTCGGCATTCCTGCTGAACCGCTCTTCCGATC*T
279	CAGGTGTAG	iPCRtag279	CAAGCAGAAGACGGCATACGAGACTACACCTGGAGATCGGTCTCGGCATTCCTGCTGAACCGCTCTTCCGATC*T
280	AGTAATTAG	iPCRtag280	CAAGCAGAAGACGGCATACGAGACTAATTACTGAGATCGGTCTCGGCATTCCTGCTGAACCGCTCTTCCGATC*T
281	ACATTCGGC	iPCRtag281	CAAGCAGAAGACGGCATACGAGAGCCGAATGTGAGATCGGTCTCGGCATTCCTGCTGAACCGCTCTTCCGATC*T
282	AATTACCGG	iPCRtag282	CAAGCAGAAGACGGCATACGAGACCGGTAATTGAGATCGGTCTCGGCATTCCTGCTGAACCGCTCTTCCGATC*T
283	ACACCACCC	iPCRtag283	CAAGCAGAAGACGGCATACGAGAGGGTGGTGTGAGATCGGTCTCGGCATTCCTGCTGAACCGCTCTTCCGATC*T
284	ATTGCGGTT	iPCRtag284	CAAGCAGAAGACGGCATACGAGAAACCGCAATGAGATCGGTCTCGGCATTCCTGCTGAACCGCTCTTCCGATC*T
285	AAGGGAACT	iPCRtag285	CAAGCAGAAGACGGCATACGAGAAGTTCCCTTGAGATCGGTCTCGGCATTCCTGCTGAACCGCTCTTCCGATC*T
286	ATAGACGAG	iPCRtag286	CAAGCAGAAGACGGCATACGAGACTCGTCTATGAGATCGGTCTCGGCATTCCTGCTGAACCGCTCTTCCGATC*T
287	CACCCAAAG	iPCRtag287	CAAGCAGAAGACGGCATACGAGACTTTGGGTGGAGATCGGTCTCGGCATTCCTGCTGAACCGCTCTTCCGATC*T
288	ACACATGTC	iPCRtag288	CAAGCAGAAGACGGCATACGAGAGACATGTGTGAGATCGGTCTCGGCATTCCTGCTGAACCGCTCTTCCGATC*T
289	CAACATATT	iPCRtag289	CAAGCAGAAGACGGCATACGAGAAATATGTTGGAGATCGGTCTCGGCATTCCTGCTGAACCGCTCTTCCGATC*T
290	ATAGCACGG	iPCRtag290	CAAGCAGAAGACGGCATACGAGACCGTGCTATGAGATCGGTCTCGGCATTCCTGCTGAACCGCTCTTCCGATC*T
291	AACTCATTG	iPCRtag291	CAAGCAGAAGACGGCATACGAGACAATGAGTTGAGATCGGTCTCGGCATTCCTGCTGAACCGCTCTTCCGATC*T
292	CAATACAAG	iPCRtag292	CAAGCAGAAGACGGCATACGAGACTTGTATTGGAGATCGGTCTCGGCATTCCTGCTGAACCGCTCTTCCGATC*T
293	ATATTGTAA	iPCRtag293	CAAGCAGAAGACGGCATACGAGATTACAATATGAGATCGGTCTCGGCATTCCTGCTGAACCGCTCTTCCGATC*T
294	CAATTGATC	iPCRtag294	CAAGCAGAAGACGGCATACGAGAGATCAATTGGAGATCGGTCTCGGCATTCCTGCTGAACCGCTCTTCCGATC*T
295	CACAAAGGC	iPCRtag295	CAAGCAGAAGACGGCATACGAGAGCCTTTGTGGAGATCGGTCTCGGCATTCCTGCTGAACCGCTCTTCCGATC*T
296	AATTATAAC	iPCRtag296	CAAGCAGAAGACGGCATACGAGAGTTATAATTGAGATCGGTCTCGGCATTCCTGCTGAACCGCTCTTCCGATC*T
297	AACGAGAAG	iPCRtag297	CAAGCAGAAGACGGCATACGAGACTTCTCGTTGAGATCGGTCTCGGCATTCCTGCTGAACCGCTCTTCCGATC*T
298	ATTATTACC	iPCRtag298	CAAGCAGAAGACGGCATACGAGAGGTAATAATGAGATCGGTCTCGGCATTCCTGCTGAACCGCTCTTCCGATC*T
299	CAAACCGCC	iPCRtag299	CAAGCAGAAGACGGCATACGAGAGGCGGTTTGGAGATCGGTCTCGGCATTCCTGCTGAACCGCTCTTCCGATC*T
300	ATGCTTGAT	iPCRtag300	CAAGCAGAAGACGGCATACGAGAATCAAGCATGAGATCGGTCTCGGCATTCCTGCTGAACCGCTCTTCCGATC*T
301	AAGGGTCAG	iPCRtag301	CAAGCAGAAGACGGCATACGAGACTGACCCTTGAGATCGGTCTCGGCATTCCTGCTGAACCGCTCTTCCGATC*T
302	ATATGCGTT	iPCRtag302	CAAGCAGAAGACGGCATACGAGAAACGCATATGAGATCGGTCTCGGCATTCCTGCTGAACCGCTCTTCCGATC*T
303	AGTATCTGT	iPCRtag303	CAAGCAGAAGACGGCATACGAGAACAGATACTGAGATCGGTCTCGGCATTCCTGCTGAACCGCTCTTCCGATC*T
304	ACCAAAATG	iPCRtag304	CAAGCAGAAGACGGCATACGAGACATTTTGGTGAGATCGGTCTCGGCATTCCTGCTGAACCGCTCTTCCGATC*T
305	CAACGATCT	iPCRtag305	CAAGCAGAAGACGGCATACGAGAAGATCGTTGGAGATCGGTCTCGGCATTCCTGCTGAACCGCTCTTCCGATC*T
306	ATTCATCGT	iPCRtag306	CAAGCAGAAGACGGCATACGAGAACGATGAATGAGATCGGTCTCGGCATTCCTGCTGAACCGCTCTTCCGATC*T
307	AAGGCGATC	iPCRtag307	CAAGCAGAAGACGGCATACGAGAGATCGCCTTGAGATCGGTCTCGGCATTCCTGCTGAACCGCTCTTCCGATC*T
308	CAGGCATTT	iPCRtag308	CAAGCAGAAGACGGCATACGAGAAAATGCCTGGAGATCGGTCTCGGCATTCCTGCTGAACCGCTCTTCCGATC*T
309	AACTGTATT	iPCRtag309	CAAGCAGAAGACGGCATACGAGAAATACAGTTGAGATCGGTCTCGGCATTCCTGCTGAACCGCTCTTCCGATC*T
310	CACAAGTAT	iPCRtag310	CAAGCAGAAGACGGCATACGAGAATACTTGTGGAGATCGGTCTCGGCATTCCTGCTGAACCGCTCTTCCGATC*T
311	ATTTAGATG	iPCRtag311	CAAGCAGAAGACGGCATACGAGACATCTAAATGAGATCGGTCTCGGCATTCCTGCTGAACCGCTCTTCCGATC*T
312	CAGCACTTC	iPCRtag312	CAAGCAGAAGACGGCATACGAGAGAAGTGCTGGAGATCGGTCTCGGCATTCCTGCTGAACCGCTCTTCCGATC*T
313	ACAATATGG	iPCRtag313	CAAGCAGAAGACGGCATACGAGACCATATTGTGAGATCGGTCTCGGCATTCCTGCTGAACCGCTCTTCCGATC*T
314	CAAGTTTCC	iPCRtag314	CAAGCAGAAGACGGCATACGAGAGGAAACTTGGAGATCGGTCTCGGCATTCCTGCTGAACCGCTCTTCCGATC*T
315	AAGCTACTT	iPCRtag315	CAAGCAGAAGACGGCATACGAGAAAGTAGCTTGAGATCGGTCTCGGCATTCCTGCTGAACCGCTCTTCCGATC*T
316	ACACCTTAG	iPCRtag316	CAAGCAGAAGACGGCATACGAGACTAAGGTGTGAGATCGGTCTCGGCATTCCTGCTGAACCGCTCTTCCGATC*T
317	AAGGCCGCA	iPCRtag317	CAAGCAGAAGACGGCATACGAGATGCGGCCTTGAGATCGGTCTCGGCATTCCTGCTGAACCGCTCTTCCGATC*T
318	ATACTTAGG	iPCRtag318	CAAGCAGAAGACGGCATACGAGACCTAAGTATGAGATCGGTCTCGGCATTCCTGCTGAACCGCTCTTCCGATC*T
319	CAGGGAGGG	iPCRtag319	CAAGCAGAAGACGGCATACGAGACCCTCCCTGGAGATCGGTCTCGGCATTCCTGCTGAACCGCTCTTCCGATC*T
320	AAGCTCAAC	iPCRtag320	CAAGCAGAAGACGGCATACGAGAGTTGAGCTTGAGATCGGTCTCGGCATTCCTGCTGAACCGCTCTTCCGATC*T
321	CAAGCAAGC	iPCRtag321	CAAGCAGAAGACGGCATACGAGAGCTTGCTTGGAGATCGGTCTCGGCATTCCTGCTGAACCGCTCTTCCGATC*T
322	ATGTAATGG	iPCRtag322	CAAGCAGAAGACGGCATACGAGACCATTACATGAGATCGGTCTCGGCATTCCTGCTGAACCGCTCTTCCGATC*T
323	CAATAGGGT	iPCRtag323	CAAGCAGAAGACGGCATACGAGAACCCTATTGGAGATCGGTCTCGGCATTCCTGCTGAACCGCTCTTCCGATC*T
324	ACACGAGAT	iPCRtag324	CAAGCAGAAGACGGCATACGAGAATCTCGTGTGAGATCGGTCTCGGCATTCCTGCTGAACCGCTCTTCCGATC*T
325	AACATCCAT	iPCRtag325	CAAGCAGAAGACGGCATACGAGAATGGATGTTGAGATCGGTCTCGGCATTCCTGCTGAACCGCTCTTCCGATC*T
326	CACAGCAGG	iPCRtag326	CAAGCAGAAGACGGCATACGAGACCTGCTGTGGAGATCGGTCTCGGCATTCCTGCTGAACCGCTCTTCCGATC*T
327	AACCCTCGG	iPCRtag327	CAAGCAGAAGACGGCATACGAGACCGAGGGTTGAGATCGGTCTCGGCATTCCTGCTGAACCGCTCTTCCGATC*T
328	CAGTTTCAC	iPCRtag328	CAAGCAGAAGACGGCATACGAGAGTGAAACTGGAGATCGGTCTCGGCATTCCTGCTGAACCGCTCTTCCGATC*T
329	AACGGTGGC	iPCRtag329	CAAGCAGAAGACGGCATACGAGAGCCACCGTTGAGATCGGTCTCGGCATTCCTGCTGAACCGCTCTTCCGATC*T
330	CACTGGGCC	iPCRtag330	CAAGCAGAAGACGGCATACGAGAGGCCCAGTGGAGATCGGTCTCGGCATTCCTGCTGAACCGCTCTTCCGATC*T
331	ACACACAAA	iPCRtag331	CAAGCAGAAGACGGCATACGAGATTTGTGTGTGAGATCGGTCTCGGCATTCCTGCTGAACCGCTCTTCCGATC*T
332	AACTTCTCC	iPCRtag332	CAAGCAGAAGACGGCATACGAGAGGAGAAGTTGAGATCGGTCTCGGCATTCCTGCTGAACCGCTCTTCCGATC*T
333	ATTACCAAG	iPCRtag333	CAAGCAGAAGACGGCATACGAGACTTGGTAATGAGATCGGTCTCGGCATTCCTGCTGAACCGCTCTTCCGATC*T
334	AAGAGGGTT	iPCRtag334	CAAGCAGAAGACGGCATACGAGAAACCCTCTTGAGATCGGTCTCGGCATTCCTGCTGAACCGCTCTTCCGATC*T
335	CAGCCGCTG	iPCRtag335	CAAGCAGAAGACGGCATACGAGACAGCGGCTGGAGATCGGTCTCGGCATTCCTGCTGAACCGCTCTTCCGATC*T
336	AAGCCTTCT	iPCRtag336	CAAGCAGAAGACGGCATACGAGAAGAAGGCTTGAGATCGGTCTCGGCATTCCTGCTGAACCGCTCTTCCGATC*T
337	ATCATTCTG	iPCRtag337	CAAGCAGAAGACGGCATACGAGACAGAATGATGAGATCGGTCTCGGCATTCCTGCTGAACCGCTCTTCCGATC*T
338	AAGGACTAT	iPCRtag338	CAAGCAGAAGACGGCATACGAGAATAGTCCTTGAGATCGGTCTCGGCATTCCTGCTGAACCGCTCTTCCGATC*T
339	CACCGGCGT	iPCRtag339	CAAGCAGAAGACGGCATACGAGAACGCCGGTGGAGATCGGTCTCGGCATTCCTGCTGAACCGCTCTTCCGATC*T
340	AGCCATCAC	iPCRtag340	CAAGCAGAAGACGGCATACGAGAGTGATGGCTGAGATCGGTCTCGGCATTCCTGCTGAACCGCTCTTCCGATC*T
341	AGTAAAGCC	iPCRtag341	CAAGCAGAAGACGGCATACGAGAGGCTTTACTGAGATCGGTCTCGGCATTCCTGCTGAACCGCTCTTCCGATC*T
342	CACCTACCC	iPCRtag342	CAAGCAGAAGACGGCATACGAGAGGGTAGGTGGAGATCGGTCTCGGCATTCCTGCTGAACCGCTCTTCCGATC*T
343	AGGGCTGGT	iPCRtag343	CAAGCAGAAGACGGCATACGAGAACCAGCCCTGAGATCGGTCTCGGCATTCCTGCTGAACCGCTCTTCCGATC*T
344	ATCAGAGCT	iPCRtag344	CAAGCAGAAGACGGCATACGAGAAGCTCTGATGAGATCGGTCTCGGCATTCCTGCTGAACCGCTCTTCCGATC*T
345	AGCACCGGC	iPCRtag345	CAAGCAGAAGACGGCATACGAGAGCCGGTGCTGAGATCGGTCTCGGCATTCCTGCTGAACCGCTCTTCCGATC*T
346	AGAGAAGTT	iPCRtag346	CAAGCAGAAGACGGCATACGAGAAACTTCTCTGAGATCGGTCTCGGCATTCCTGCTGAACCGCTCTTCCGATC*T
347	ATCGGTACG	iPCRtag347	CAAGCAGAAGACGGCATACGAGACGTACCGATGAGATCGGTCTCGGCATTCCTGCTGAACCGCTCTTCCGATC*T
348	ACGCTGTTG	iPCRtag348	CAAGCAGAAGACGGCATACGAGACAACAGCGTGAGATCGGTCTCGGCATTCCTGCTGAACCGCTCTTCCGATC*T
349	ATGAGTTAC	iPCRtag349	CAAGCAGAAGACGGCATACGAGAGTAACTCATGAGATCGGTCTCGGCATTCCTGCTGAACCGCTCTTCCGATC*T
350	ACACGCCGG	iPCRtag350	CAAGCAGAAGACGGCATACGAGACCGGCGTGTGAGATCGGTCTCGGCATTCCTGCTGAACCGCTCTTCCGATC*T
351	CAGCCTGGC	iPCRtag351	CAAGCAGAAGACGGCATACGAGAGCCAGGCTGGAGATCGGTCTCGGCATTCCTGCTGAACCGCTCTTCCGATC*T
352	AAGCAGGGG	iPCRtag352	CAAGCAGAAGACGGCATACGAGACCCCTGCTTGAGATCGGTCTCGGCATTCCTGCTGAACCGCTCTTCCGATC*T
353	ACAGTTCCG	iPCRtag353	CAAGCAGAAGACGGCATACGAGACGGAACTGTGAGATCGGTCTCGGCATTCCTGCTGAACCGCTCTTCCGATC*T
354	AGTCTGTAC	iPCRtag354	CAAGCAGAAGACGGCATACGAGAGTACAGACTGAGATCGGTCTCGGCATTCCTGCTGAACCGCTCTTCCGATC*T
355	CAGTGCCCG	iPCRtag355	CAAGCAGAAGACGGCATACGAGACGGGCACTGGAGATCGGTCTCGGCATTCCTGCTGAACCGCTCTTCCGATC*T
356	AACCGCCTC	iPCRtag356	CAAGCAGAAGACGGCATACGAGAGAGGCGGTTGAGATCGGTCTCGGCATTCCTGCTGAACCGCTCTTCCGATC*T
357	CACGCCACT	iPCRtag357	CAAGCAGAAGACGGCATACGAGAAGTGGCGTGGAGATCGGTCTCGGCATTCCTGCTGAACCGCTCTTCCGATC*T
358	ATGTCGCAC	iPCRtag358	CAAGCAGAAGACGGCATACGAGAGTGCGACATGAGATCGGTCTCGGCATTCCTGCTGAACCGCTCTTCCGATC*T
359	ATTAAGTGC	iPCRtag359	CAAGCAGAAGACGGCATACGAGAGCACTTAATGAGATCGGTCTCGGCATTCCTGCTGAACCGCTCTTCCGATC*T
360	ACGAACCAG	iPCRtag360	CAAGCAGAAGACGGCATACGAGACTGGTTCGTGAGATCGGTCTCGGCATTCCTGCTGAACCGCTCTTCCGATC*T
361	ATTAGGCAT	iPCRtag361	CAAGCAGAAGACGGCATACGAGAATGCCTAATGAGATCGGTCTCGGCATTCCTGCTGAACCGCTCTTCCGATC*T
362	ACATGTCAC	iPCRtag362	CAAGCAGAAGACGGCATACGAGAGTGACATGTGAGATCGGTCTCGGCATTCCTGCTGAACCGCTCTTCCGATC*T
363	AGCCCAATC	iPCRtag363	CAAGCAGAAGACGGCATACGAGAGATTGGGCTGAGATCGGTCTCGGCATTCCTGCTGAACCGCTCTTCCGATC*T
364	CACGATCCG	iPCRtag364	CAAGCAGAAGACGGCATACGAGACGGATCGTGGAGATCGGTCTCGGCATTCCTGCTGAACCGCTCTTCCGATC*T
365	ACCAAGGAC	iPCRtag365	CAAGCAGAAGACGGCATACGAGAGTCCTTGGTGAGATCGGTCTCGGCATTCCTGCTGAACCGCTCTTCCGATC*T
366	CACTTATGT	iPCRtag366	CAAGCAGAAGACGGCATACGAGAACATAAGTGGAGATCGGTCTCGGCATTCCTGCTGAACCGCTCTTCCGATC*T
367	AAGACATGC	iPCRtag367	CAAGCAGAAGACGGCATACGAGAGCATGTCTTGAGATCGGTCTCGGCATTCCTGCTGAACCGCTCTTCCGATC*T
368	CACCGTTAC	iPCRtag368	CAAGCAGAAGACGGCATACGAGAGTAACGGTGGAGATCGGTCTCGGCATTCCTGCTGAACCGCTCTTCCGATC*T
369	ATGAACGTC	iPCRtag369	CAAGCAGAAGACGGCATACGAGAGACGTTCATGAGATCGGTCTCGGCATTCCTGCTGAACCGCTCTTCCGATC*T
370	AGGCGTTGG	iPCRtag370	CAAGCAGAAGACGGCATACGAGACCAACGCCTGAGATCGGTCTCGGCATTCCTGCTGAACCGCTCTTCCGATC*T
371	ACATAAGCG	iPCRtag371	CAAGCAGAAGACGGCATACGAGACGCTTATGTGAGATCGGTCTCGGCATTCCTGCTGAACCGCTCTTCCGATC*T
372	AGAGGGTAT	iPCRtag372	CAAGCAGAAGACGGCATACGAGAATACCCTCTGAGATCGGTCTCGGCATTCCTGCTGAACCGCTCTTCCGATC*T
373	ACTTTAACT	iPCRtag373	CAAGCAGAAGACGGCATACGAGAAGTTAAAGTGAGATCGGTCTCGGCATTCCTGCTGAACCGCTCTTCCGATC*T
374	TAGGGATAC	iPCRtag374	CAAGCAGAAGACGGCATACGAGAGTATCCCTAGAGATCGGTCTCGGCATTCCTGCTGAACCGCTCTTCCGATC*T
375	AGCGACACC	iPCRtag375	CAAGCAGAAGACGGCATACGAGAGGTGTCGCTGAGATCGGTCTCGGCATTCCTGCTGAACCGCTCTTCCGATC*T
376	ACGACCACC	iPCRtag376	CAAGCAGAAGACGGCATACGAGAGGTGGTCGTGAGATCGGTCTCGGCATTCCTGCTGAACCGCTCTTCCGATC*T
377	ATCGAGTCT	iPCRtag377	CAAGCAGAAGACGGCATACGAGAAGACTCGATGAGATCGGTCTCGGCATTCCTGCTGAACCGCTCTTCCGATC*T
378	AGACTCTCG	iPCRtag378	CAAGCAGAAGACGGCATACGAGACGAGAGTCTGAGATCGGTCTCGGCATTCCTGCTGAACCGCTCTTCCGATC*T
379	AGGTTCGCT	iPCRtag379	CAAGCAGAAGACGGCATACGAGAAGCGAACCTGAGATCGGTCTCGGCATTCCTGCTGAACCGCTCTTCCGATC*T
380	GAGGTAGCC	iPCRtag380	CAAGCAGAAGACGGCATACGAGAGGCTACCTCGAGATCGGTCTCGGCATTCCTGCTGAACCGCTCTTCCGATC*T
381	AGCTATGTG	iPCRtag381	CAAGCAGAAGACGGCATACGAGACACATAGCTGAGATCGGTCTCGGCATTCCTGCTGAACCGCTCTTCCGATC*T
382	AGGAGGCGC	iPCRtag382	CAAGCAGAAGACGGCATACGAGAGCGCCTCCTGAGATCGGTCTCGGCATTCCTGCTGAACCGCTCTTCCGATC*T
383	CACGTCGTC	iPCRtag383	CAAGCAGAAGACGGCATACGAGAGACGACGTGGAGATCGGTCTCGGCATTCCTGCTGAACCGCTCTTCCGATC*T
384	AGCCGCAAG	iPCRtag384	CAAGCAGAAGACGGCATACGAGACTTGCGGCTGAGATCGGTCTCGGCATTCCTGCTGAACCGCTCTTCCGATC*T
