# Supplementary material for: SASI-Seq: sample assurance Spike-Ins, and highly differentiating 384 barcoding for Illumina sequencing
Source: BMC Genomics. 2014 Feb 7;15(1):110. doi: 10.1186/1471-2164-15-110 (PMC4008303; doi:10.1186/1471-2164-15-110)
Supplement: Supplementary file 3 — Additional file 3: Table S2: Results of oligo purity experiment comparing HPLC, PAGE and TruGrade processed indexing oligos. In each set of libraries, some barcoded libraries have been deliberately omitted, in order to assess the level of background contamination of those barcodes. (XLS 32 KB) [file 12864_2013_7011_MOESM3_ESM.xls]

## Sheet: Sheet1
Table S2: Experiment to investigate oligo barcode purity
		HPLC Pure			PAGE pure			TruGrade
Barcode#	Sequence	Reads, count	Reads, %		Reads, count	Reads, %		Reads, count	Reads, %
1	ATCACGTTA	245563	8.28					253705	4.39
2	CGATGTTTA	253971	8.56					380545	6.59
3	TTAGGCATA	1451	0.05					129	0
4	TGACCACTA	301526	10.17					323719	5.6
5	ACAGTGGTA	210393	7.09					269405	4.66
6	GCCAATGTA	233589	7.88					252830	4.38
7	CAGATCTGA	298868	10.08					282117	4.88
8	ACTTGATGA	1622	0.05					109	0
9	GATCAGCGA	289834	9.77					231372	4
10	TAGCTTGTA	293841	9.91					262492	4.54
11	GGCTACAGA	373056	12.58					197452	3.42
12	CTTGTACTA	253375	8.54					210090	3.64
13	TGGTTGTTA				388721	10.05		265118	4.59
14	TCTCGGTTA				223282	5.77		148905	2.58
15	TAAGCGTTA				1070	0.03		52	0
16	TCCGTCTTA				323185	8.36		293247	5.08
17	TGTACCTTA				267625	6.92		246341	4.26
18	TTCTGTGTA				310923	8.04		225746	3.91
19	TCTGCTGTA				301178	7.79		231324	4
20	TTGGAGGTA				1491	0.04		26	0
21	TCGAGCGTA				545539	14.11		213576	3.7
22	TGATACGTA				424772	10.98		228492	3.95
23	TGCATAGTA				416562	10.77		277234	4.8
24	TTGACTCTA				551258	14.26		296263	5.13
Average reads per sample		275402			375304			254499
Average reads in missing samples		1536.5			1280.5			79
Fraction of reads in missing samples		0.00557913			0.0034119			0.000310414
