# Supplementary material for: SASI-Seq: sample assurance Spike-Ins, and highly differentiating 384 barcoding for Illumina sequencing
Source: BMC Genomics. 2014 Feb 7;15(1):110. doi: 10.1186/1471-2164-15-110 (PMC4008303; doi:10.1186/1471-2164-15-110)
Supplement: Supplementary file 4 — Additional file 4: Table S3: Demonstration of barcode cross-contamination through sequence drift due to errors in sequencing. (XLS 108 KB) [file 12864_2013_7011_MOESM4_ESM.xls]

## Sheet: 24 plex pool
Table S3: Demonstration of barcode cross contamination through sequence drift due to errors in sequencing
Sheet 1: 24-plex library pool omitting samples 3, 8, 15 and 20
Low level matches through error drift are observed to rest of barcode set (tags 25-384)
Barcode sequence	Barcode #	Perfect matches	Matches within one mismatch
NNNNNNNNN		0	0
ATCACGTTA	1	170846	70584
CGATGTTTA	2	269188	94822
TTAGGCATA	3	70	39
TGACCACTA	4	217717	89868
ACAGTGGTA	5	129606	120816
GCCAATGTA	6	140892	97043
CAGATCTGA	7	185757	80994
ACTTGATGA	8	52	34
GATCAGCGA	9	147798	72232
TAGCTTGTA	10	162137	85545
GGCTACAGA	11	124464	61611
CTTGTACTA	12	153992	48344
TGGTTGTTA	13	168104	81548
TCTCGGTTA	14	92155	48193
TAAGCGTTA	15	0	27
TCCGTCTTA	16	211763	69979
TGTACCTTA	17	176143	59742
TTCTGTGTA	18	132278	79711
TCTGCTGTA	19	143533	75268
TTGGAGGTA	20	1	12
TCGAGCGTA	21	111506	86354
TGATACGTA	22	129354	84875
TGCATAGTA	23	157554	106332
TTGACTCTA	24	187125	89758
TGCGATCTA	25	0	18
TTCCTGCTA	26	0	61
TAGTGACTA	27	0	26
TACAGGATA	28	1	88
TCCTCAATA	29	5	120
TGTGGTTGA	30	1	11
TAGTCTTGA	31	0	29
TTCCATTGA	32	0	26
TCGAAGTGA	33	0	16
TAACGCTGA	34	0	8
TTGGTATGA	35	0	18
TGAACTGGA	36	1	18
TACTTCGGA	37	0	53
TCTCACGGA	38	0	21
TCAGGAGGA	39	0	26
TAAGTTCGA	40	0	7
TCCAGTCGA	41	0	17
TGTATGCGA	42	0	24
TCATTGAGA	43	0	15
TGGCTCAGA	44	0	44
TATGCCAGA	45	0	11
TCAGATTCA	46	0	28
TACTAGTCA	47	0	3
TTCAGCTCA	48	2	19
TGTCTATCA	49	0	32
TATGTGGCA	50	2	18
TTACTCGCA	51	1	17
TCGTTAGCA	52	0	20
TACCGAGCA	53	1	76
TGTTCTCCA	54	3	70
TTCGCACCA	55	0	34
TTGCGTACA	56	0	16
TCTACGACA	57	0	27
TGACAGACA	58	0	12
TAGAACACA	59	3	93
TCATCCTAA	60	0	140
TGCTGATAA	61	3	275
TAGACGGAA	62	0	48
TGTGAAGAA	63	1	62
TCTCTTCAA	64	0	128
TTGTTCCAA	65	0	148
TGAAGCCAA	66	0	99
TACCACCAA	67	1	106
TGCGTGAAA	68	0	134
GGTGAGTTA	69	1	3
GATCTCTTA	70	2	45
GTGTCCTTA	71	0	14
GACGGATTA	72	0	0
GCAACATTA	73	21	44
GGTCGTGTA	74	10	15
GAATCTGTA	75	14	22
GTACATCTA	76	35	236
GAGGTGCTA	77	15	22
GCATGGCTA	78	37	18
GTTAGCCTA	79	26	5
GTCGCTATA	80	27	22
GGAATGATA	81	2	64
GAGCCAATA	82	1	8
GCTCCTTGA	83	0	7
GTAAGGTGA	84	0	1
GAGGATGGA	85	0	5
GTTGTCGGA	86	0	1
GGATTAGGA	87	0	5
GATAGAGGA	88	0	4
GTGTGTCGA	89	0	3
GCAATCCGA	90	0	4
GACCTTAGA	91	0	11
GCCTGTTCA	92	0	25
GCACTGTCA	93	0	6
GCTAACTCA	94	0	6
GATTCATCA	95	1	13
GTCTTGGCA	96	0	6
GTAGAAGCA	97	0	0
GATGGTCCA	98	0	3
GTGCTACCA	99	0	9
GCGATTACA	100	0	5
GGTTGGACA	101	0	4
GGCACAACA	102	0	16
GACACTTAA	103	0	47
GTGCAGTAA	104	0	1
GGAGTCTAA	105	0	4
GCTATGGAA	106	0	28
GAGTGCGAA	107	0	8
GTAACCGAA	108	0	7
GGCAAGCAA	109	0	18
GCCTTACAA	110	1	17
GAACGACAA	111	0	249
GCAGGTAAA	112	0	5
GCGTCGAAA	113	0	3
CGTTCGGTA	114	0	9
CACCAGGTA	115	0	6
CTGCGAGTA	116	0	14
CCGTATCTA	117	0	39
CGCTTCCTA	118	2	92
CAAGACCTA	119	0	52
CACACACTA	120	2	87
CCTAGTATA	121	0	62
CCACCGATA	122	2	52
CTTCACATA	123	1	50
CTATCATGA	124	0	24
CATGAATGA	125	1	29
CCACTTGGA	126	0	13
CTGTACGGA	127	0	31
CTAGATAGA	128	0	12
CACTCGAGA	129	0	6
CCGACAAGA	130	0	13
CTTGCTTCA	131	0	18
CATAGGTCA	132	0	9
CACATTGCA	133	1	20
CGCTAAGCA	134	0	29
CAACCTCCA	135	2	37
CAGCTGACA	136	0	11
CTCAAGACA	137	0	21
CGTGTCACA	138	0	9
CCATGCACA	139	1	34
CGTTACTAA	140	0	105
CAAGTAGAA	141	1	38
CTCTCTCAA	142	0	113
CGACTGCAA	143	0	23
CCTGAGCAA	144	2	60
CAGGCTAAA	145	0	11
CGGAGGAAA	146	1	72
AGGAGATTA	147	0	98
AGGCAGCTA	148	1	27
ACGTTCATA	149	2	105
AACGTGTGA	150	0	7
AGACCGTGA	151	0	5
ACCTCTGGA	152	0	34
ATCCTAGGA	153	0	33
ATCAACCGA	154	0	29
AGGTCACGA	155	0	9
ACTGTTAGA	156	0	20
AAGAGTAGA	157	1	16
ATTCGGAGA	158	0	6
ACGCAATCA	159	0	5
ACAAGTGCA	160	0	19
ATGGATCCA	161	0	14
AGAGGACCA	162	1	4
ATCTCCACA	163	1	82
ATTGGCTAA	164	1	3
AATCCTGAA	165	0	83
AGGATTCAA	166	1	53
AACTGGCAA	167	0	17
GCTGCCAAT	168	0	17
CGGTCCAGG	169	0	2
CGGTGGTGT	170	0	48
CGTACTACG	171	0	3
CGTCGCCTG	172	0	4
CGTCTAGGT	173	0	1
CGTGATAAT	174	2	25
CTAACTCGC	175	0	10
CTAAGCTTC	176	0	27
CTAATGCTT	177	0	19
CTACAGAAC	178	2	14
CTACATGCG	179	0	2
CTACTCTGT	180	0	25
CTAGCGACG	181	0	1
CTAGGTCCT	182	0	5
CTATGAAAT	183	3	104
CTATTAGCC	184	0	1
AAACGTACC	185	0	9
AAACTGCGC	186	0	8
AAAGAGGCC	187	0	166
AAAGATTGG	188	0	4
AAAGTCATT	189	0	39
AAATAAATA	190	96	849
AAATCCTGT	191	1	31
AAATGGAGG	192	0	10
ACCGGATAG	193	0	5
GAGCGTAAT	194	0	21
AATCGCGGT	195	0	1
ACGGATATT	196	3	40
ACAGGCTCC	197	0	2
AGCCTGGTT	198	0	55
ACCGCCAGG	199	0	7
AGAATGGAG	200	0	10
TATAGCCCT	201	0	9
ATGGTCCGT	202	0	1
AAATTACAG	203	0	34
AGCTGCCGT	204	0	17
AGGAAGACG	205	0	7
AGTTGCATC	206	0	22
AACGCAGAT	207	0	19
ACTATCCTC	208	1	22
AGTGTTGTC	209	0	10
AAGTTTACG	210	0	5
GAGTATTAG	211	0	4
AATATTGGG	212	0	8
GAGAGCTCC	213	0	2
GAGCTGTGT	214	0	10
GAGTACATT	215	1	38
GATCCGACC	216	0	17
AGAACTTCC	217	0	7
AACAACGCG	218	0	3
ACCCTGACC	219	1	8
AATTCGGCG	220	0	0
AGCGTACGC	221	0	5
GATGAACTG	222	0	17
AACAGAAAC	223	2	57
ACCGCTCTC	224	1	13
AAGTAACCC	225	0	3
GATAATACT	226	0	24
AATAAACAA	227	27	490
AATACTCTT	228	9	203
CAACAACGG	229	0	28
AATCAGTTT	230	2	86
AATCGAATG	231	0	9
ACTGAATTC	232	0	12
ACAAACTTT	233	3	130
ACTACATAT	234	12	176
CAGAAATCG	235	0	12
AGAAGCACT	236	0	15
CAAAGTGTG	237	0	11
ACAACTAGT	238	0	17
ATCCAACCG	239	0	0
ACCCCCGCT	240	0	13
ACAAGGATC	241	0	22
GAGATCGTG	242	0	3
ACAGAGCGT	243	0	95
ACTTCGAGC	244	0	1
ACGCGAAGC	245	0	2
ACTCCAGGG	246	0	2
AGACGTCTT	247	0	84
ACTGGCGTG	248	0	12
ACCTTGCGG	249	0	0
ATCCCGGAG	250	1	29
ACGAAAGGT	251	0	6
CAGCAAGAT	252	2	37
AGCACACAG	253	1	18
ACGACTGTG	254	0	14
ACGATGAAT	255	0	45
CAAACGTGG	256	0	3
ACGTGGGAG	257	0	11
ACCTGAGTC	258	3	38
ACTAGACCG	259	0	0
CAGAATCGT	260	0	83
ACTCATACG	261	0	9
ACTTACGAT	262	0	54
AGATCAGAC	263	0	19
ACCCACTGC	264	1	10
CATAACGTT	265	0	261
AGATCGCCT	266	0	9
AGATAGTTC	267	0	20
AATGTATCG	268	0	17
AGTGAAAGG	269	0	3
CAAAGGCAC	270	0	9
ACCAATCCT	271	2	43
AGTTGTTCT	272	0	56
ATACCATTT	273	8	215
ACAGTAAAC	274	0	78
AGAGCTATG	275	0	7
ACCAGGTGT	276	1	9
AACCAAAGT	277	0	26
ATGGGACTC	278	0	1
CAGGTGTAG	279	0	3
AGTAATTAG	280	0	9
ACATTCGGC	281	1	11
AATTACCGG	282	0	3
ACACCACCC	283	1	124
ATTGCGGTT	284	0	55
AAGGGAACT	285	0	10
ATAGACGAG	286	0	6
CACCCAAAG	287	0	5
ACACATGTC	288	0	30
CAACATATT	289	4	93
ATAGCACGG	290	0	1
AACTCATTG	291	0	22
CAATACAAG	292	0	34
ATATTGTAA	293	5	194
CAATTGATC	294	0	18
CACAAAGGC	295	0	8
AATTATAAC	296	1	93
AACGAGAAG	297	1	12
ATTATTACC	298	4	38
CAAACCGCC	299	0	2
ATGCTTGAT	300	3	133
AAGGGTCAG	301	0	1
ATATGCGTT	302	1	66
AGTATCTGT	303	0	22
ACCAAAATG	304	1	131
CAACGATCT	305	0	13
ATTCATCGT	306	0	45
AAGGCGATC	307	0	4
CAGGCATTT	308	0	6
AACTGTATT	309	0	90
CACAAGTAT	310	1	41
ATTTAGATG	311	0	34
CAGCACTTC	312	2	125
ACAATATGG	313	0	19
CAAGTTTCC	314	0	2
AAGCTACTT	315	1	39
ACACCTTAG	316	0	12
AAGGCCGCA	317	1	7
ATACTTAGG	318	0	5
CAGGGAGGG	319	0	1
AAGCTCAAC	320	0	10
CAAGCAAGC	321	0	0
ATGTAATGG	322	0	15
CAATAGGGT	323	0	3
ACACGAGAT	324	0	23
AACATCCAT	325	2	54
CACAGCAGG	326	0	10
AACCCTCGG	327	0	3
CAGTTTCAC	328	0	5
AACGGTGGC	329	0	9
CACTGGGCC	330	0	4
ACACACAAA	331	7	249
AACTTCTCC	332	1	16
ATTACCAAG	333	1	25
AAGAGGGTT	334	0	12
CAGCCGCTG	335	0	7
AAGCCTTCT	336	0	15
ATCATTCTG	337	0	30
AAGGACTAT	338	2	22
CACCGGCGT	339	1	12
AGCCATCAC	340	0	2
AGTAAAGCC	341	0	2
CACCTACCC	342	0	6
AGGGCTGGT	343	0	2
ATCAGAGCT	344	0	35
AGCACCGGC	345	0	10
AGAGAAGTT	346	1	28
ATCGGTACG	347	0	2
ACGCTGTTG	348	0	20
ATGAGTTAC	349	1	18
ACACGCCGG	350	0	1
CAGCCTGGC	351	1	37
AAGCAGGGG	352	0	6
ACAGTTCCG	353	0	10
AGTCTGTAC	354	0	8
CAGTGCCCG	355	0	0
AACCGCCTC	356	0	3
CACGCCACT	357	1	1
ATGTCGCAC	358	0	23
ATTAAGTGC	359	0	8
ACGAACCAG	360	0	18
ATTAGGCAT	361	0	17
ACATGTCAC	362	0	9
AGCCCAATC	363	0	19
CACGATCCG	364	0	4
ACCAAGGAC	365	3	104
CACTTATGT	366	3	24
AAGACATGC	367	0	5
CACCGTTAC	368	0	9
ATGAACGTC	369	0	7
AGGCGTTGG	370	0	0
ACATAAGCG	371	0	9
AGAGGGTAT	372	0	69
ACTTTAACT	373	1	31
TAGGGATAC	374	0	6
AGCGACACC	375	0	15
ACGACCACC	376	0	14
ATCGAGTCT	377	0	11
AGACTCTCG	378	0	6
AGGTTCGCT	379	0	2
GAGGTAGCC	380	0	0
AGCTATGTG	381	1	22
AGGAGGCGC	382	0	1
CACGTCGTC	383	0	3
AGCCGCAAG	384	0	4

## Sheet: Single barcode
Table S3: Demonstration of barcode cross contamination through sequence drift due to errors in sequencing
Sheet 2: Matches to 384 barcode set after running a single library with barcode #2
Most barcodes have a perfect match to barcode#2. There is a small number of matches to barcodes numbers 1 and 3 through 24.
These are mostly perfect matches due to physical cross contamination as this oligo was co-synthesised with those oligos.
Matches to barcodes 25-384 are through error drift which is evident from the fact that the number of matches with one mismatch is greater
than the number with a perfect match.
number of contaminating matches		10865
% contaminating matches		0.00092085
Barcode sequence	Barcode #	Perfect matches	Matches within one mismatch
NNNNNNNNN		0	0
ATCACGTTA	1	323	3
CGATGTTTA	2	11798878	113958
TTAGGCATA	3	624	12
TGACCACTA	4	87	1
ACAGTGGTA	5	111	4
GCCAATGTA	6	0	0
CAGATCTGA	7	231	3
ACTTGATGA	8	6	1
GATCAGCGA	9	0	1
TAGCTTGTA	10	0	0
GGCTACAGA	11	90	1
CTTGTACTA	12	1	1
TGGTTGTTA	13	18	9
TCTCGGTTA	14	1	0
TAAGCGTTA	15	1	0
TCCGTCTTA	16	0	2
TGTACCTTA	17	322	3
TTCTGTGTA	18	5984	89
TCTGCTGTA	19	0	0
TTGGAGGTA	20	439	13
TCGAGCGTA	21	580	5
TGATACGTA	22	26	1
TGCATAGTA	23	7	0
TTGACTCTA	24	111	0
TGCGATCTA	25	0	0
TTCCTGCTA	26	0	1
TAGTGACTA	27	0	0
TACAGGATA	28	0	0
TCCTCAATA	29	0	3
TGTGGTTGA	30	0	0
TAGTCTTGA	31	0	0
TTCCATTGA	32	0	0
TCGAAGTGA	33	0	1
TAACGCTGA	34	0	0
TTGGTATGA	35	0	0
TGAACTGGA	36	0	0
TACTTCGGA	37	0	1
TCTCACGGA	38	0	0
TCAGGAGGA	39	0	3
TAAGTTCGA	40	0	0
TCCAGTCGA	41	1	0
TGTATGCGA	42	0	0
TCATTGAGA	43	0	0
TGGCTCAGA	44	0	0
TATGCCAGA	45	0	1
TCAGATTCA	46	2	0
TACTAGTCA	47	0	0
TTCAGCTCA	48	0	2
TGTCTATCA	49	0	0
TATGTGGCA	50	0	0
TTACTCGCA	51	0	0
TCGTTAGCA	52	0	0
TACCGAGCA	53	0	0
TGTTCTCCA	54	0	0
TTCGCACCA	55	0	3
TTGCGTACA	56	0	0
TCTACGACA	57	0	1
TGACAGACA	58	0	0
TAGAACACA	59	0	1
TCATCCTAA	60	0	4
TGCTGATAA	61	0	6
TAGACGGAA	62	0	0
TGTGAAGAA	63	0	0
TCTCTTCAA	64	0	3
TTGTTCCAA	65	0	0
TGAAGCCAA	66	0	4
TACCACCAA	67	1	6
TGCGTGAAA	68	0	1
GGTGAGTTA	69	0	0
GATCTCTTA	70	0	0
GTGTCCTTA	71	0	0
GACGGATTA	72	0	0
GCAACATTA	73	0	0
GGTCGTGTA	74	0	0
GAATCTGTA	75	0	0
GTACATCTA	76	0	0
GAGGTGCTA	77	0	0
GCATGGCTA	78	0	1
GTTAGCCTA	79	0	0
GTCGCTATA	80	0	0
GGAATGATA	81	0	3
GAGCCAATA	82	0	1
GCTCCTTGA	83	0	0
GTAAGGTGA	84	0	0
GAGGATGGA	85	0	0
GTTGTCGGA	86	0	0
GGATTAGGA	87	0	4
GATAGAGGA	88	0	0
GTGTGTCGA	89	0	0
GCAATCCGA	90	0	0
GACCTTAGA	91	0	0
GCCTGTTCA	92	0	9
GCACTGTCA	93	0	0
GCTAACTCA	94	0	0
GATTCATCA	95	0	0
GTCTTGGCA	96	0	0
GTAGAAGCA	97	0	0
GATGGTCCA	98	0	0
GTGCTACCA	99	0	1
GCGATTACA	100	0	1
GGTTGGACA	101	0	0
GGCACAACA	102	0	0
GACACTTAA	103	0	1
GTGCAGTAA	104	0	0
GGAGTCTAA	105	0	0
GCTATGGAA	106	0	0
GAGTGCGAA	107	0	0
GTAACCGAA	108	0	0
GGCAAGCAA	109	0	0
GCCTTACAA	110	0	0
GAACGACAA	111	0	2
GCAGGTAAA	112	0	0
GCGTCGAAA	113	0	0
CGTTCGGTA	114	0	2
CACCAGGTA	115	0	3
CTGCGAGTA	116	0	1
CCGTATCTA	117	0	4
CGCTTCCTA	118	1	40
CAAGACCTA	119	0	0
CACACACTA	120	0	3
CCTAGTATA	121	0	3
CCACCGATA	122	0	2
CTTCACATA	123	0	1
CTATCATGA	124	0	5
CATGAATGA	125	0	0
CCACTTGGA	126	0	0
CTGTACGGA	127	0	0
CTAGATAGA	128	0	1
CACTCGAGA	129	0	1
CCGACAAGA	130	0	0
CTTGCTTCA	131	0	0
CATAGGTCA	132	0	0
CACATTGCA	133	1	1
CGCTAAGCA	134	0	2
CAACCTCCA	135	0	5
CAGCTGACA	136	0	0
CTCAAGACA	137	0	4
CGTGTCACA	138	0	0
CCATGCACA	139	0	8
CGTTACTAA	140	0	3
CAAGTAGAA	141	0	2
CTCTCTCAA	142	1	24
CGACTGCAA	143	0	0
CCTGAGCAA	144	0	1
CAGGCTAAA	145	0	0
CGGAGGAAA	146	1	70
AGGAGATTA	147	0	13
AGGCAGCTA	148	0	0
ACGTTCATA	149	0	0
AACGTGTGA	150	0	1
AGACCGTGA	151	0	0
ACCTCTGGA	152	0	0
ATCCTAGGA	153	0	5
ATCAACCGA	154	0	4
AGGTCACGA	155	0	0
ACTGTTAGA	156	0	0
AAGAGTAGA	157	0	0
ATTCGGAGA	158	0	0
ACGCAATCA	159	0	1
ACAAGTGCA	160	0	1
ATGGATCCA	161	0	0
AGAGGACCA	162	0	12
ATCTCCACA	163	0	0
ATTGGCTAA	164	0	0
AATCCTGAA	165	0	0
AGGATTCAA	166	0	0
AACTGGCAA	167	0	1
GCTGCCAAT	168	0	6
CGGTCCAGG	169	0	0
CGGTGGTGT	170	1	767
CGTACTACG	171	0	1
CGTCGCCTG	172	0	0
CGTCTAGGT	173	0	0
CGTGATAAT	174	0	0
CTAACTCGC	175	0	5
CTAAGCTTC	176	0	11
CTAATGCTT	177	1	15
CTACAGAAC	178	0	1
CTACATGCG	179	0	0
CTACTCTGT	180	0	6
CTAGCGACG	181	0	0
CTAGGTCCT	182	0	1
CTATGAAAT	183	0	11
CTATTAGCC	184	1	16
AAACGTACC	185	0	0
AAACTGCGC	186	0	1
AAAGAGGCC	187	0	0
AAAGATTGG	188	0	1
AAAGTCATT	189	0	1
AAATAAATA	190	1	12
AAATCCTGT	191	0	0
AAATGGAGG	192	0	1
ACCGGATAG	193	0	0
GAGCGTAAT	194	0	0
AATCGCGGT	195	0	1
ACGGATATT	196	0	5
ACAGGCTCC	197	0	0
AGCCTGGTT	198	0	25
ACCGCCAGG	199	0	2
AGAATGGAG	200	0	0
TATAGCCCT	201	0	1
ATGGTCCGT	202	0	1
AAATTACAG	203	0	2
AGCTGCCGT	204	0	0
AGGAAGACG	205	0	0
AGTTGCATC	206	0	0
AACGCAGAT	207	0	1
ACTATCCTC	208	0	5
AGTGTTGTC	209	0	0
AAGTTTACG	210	0	0
GAGTATTAG	211	0	0
AATATTGGG	212	0	0
GAGAGCTCC	213	0	1
GAGCTGTGT	214	0	0
GAGTACATT	215	0	0
GATCCGACC	216	0	1
AGAACTTCC	217	0	5
AACAACGCG	218	0	1
ACCCTGACC	219	3	25
AATTCGGCG	220	0	0
AGCGTACGC	221	0	4
GATGAACTG	222	0	0
AACAGAAAC	223	0	18
ACCGCTCTC	224	0	4
AAGTAACCC	225	0	3
GATAATACT	226	0	1
AATAAACAA	227	0	9
AATACTCTT	228	0	1
CAACAACGG	229	0	0
AATCAGTTT	230	0	1
AATCGAATG	231	0	0
ACTGAATTC	232	0	1
ACAAACTTT	233	0	7
ACTACATAT	234	0	3
CAGAAATCG	235	0	1
AGAAGCACT	236	0	1
CAAAGTGTG	237	0	1
ACAACTAGT	238	0	0
ATCCAACCG	239	0	4
ACCCCCGCT	240	1	10
ACAAGGATC	241	0	1
GAGATCGTG	242	0	1
ACAGAGCGT	243	0	0
ACTTCGAGC	244	0	0
ACGCGAAGC	245	0	1
ACTCCAGGG	246	0	0
AGACGTCTT	247	0	3
ACTGGCGTG	248	1	1
ACCTTGCGG	249	0	0
ATCCCGGAG	250	0	3
ACGAAAGGT	251	0	11
CAGCAAGAT	252	0	0
AGCACACAG	253	0	1
ACGACTGTG	254	0	0
ACGATGAAT	255	0	20
CAAACGTGG	256	0	0
ACGTGGGAG	257	0	0
ACCTGAGTC	258	0	0
ACTAGACCG	259	0	0
CAGAATCGT	260	0	0
ACTCATACG	261	0	0
ACTTACGAT	262	0	0
AGATCAGAC	263	0	1
ACCCACTGC	264	0	5
CATAACGTT	265	0	4
AGATCGCCT	266	0	0
AGATAGTTC	267	0	3
AATGTATCG	268	0	2
AGTGAAAGG	269	0	0
CAAAGGCAC	270	0	1
ACCAATCCT	271	0	4
AGTTGTTCT	272	0	1
ATACCATTT	273	0	0
ACAGTAAAC	274	0	4
AGAGCTATG	275	0	0
ACCAGGTGT	276	1	12
AACCAAAGT	277	0	8
ATGGGACTC	278	0	0
CAGGTGTAG	279	0	0
AGTAATTAG	280	0	1
ACATTCGGC	281	0	0
AATTACCGG	282	0	0
ACACCACCC	283	0	12
ATTGCGGTT	284	0	0
AAGGGAACT	285	0	0
ATAGACGAG	286	0	0
CACCCAAAG	287	1	7
ACACATGTC	288	0	1
CAACATATT	289	0	0
ATAGCACGG	290	0	1
AACTCATTG	291	0	0
CAATACAAG	292	0	1
ATATTGTAA	293	0	0
CAATTGATC	294	0	9
CACAAAGGC	295	0	5
AATTATAAC	296	0	0
AACGAGAAG	297	0	0
ATTATTACC	298	0	13
CAAACCGCC	299	0	3
ATGCTTGAT	300	0	1
AAGGGTCAG	301	0	0
ATATGCGTT	302	0	1
AGTATCTGT	303	0	1
ACCAAAATG	304	0	4
CAACGATCT	305	0	1
ATTCATCGT	306	0	0
AAGGCGATC	307	0	0
CAGGCATTT	308	0	0
AACTGTATT	309	0	7
CACAAGTAT	310	0	8
ATTTAGATG	311	0	0
CAGCACTTC	312	0	0
ACAATATGG	313	0	0
CAAGTTTCC	314	1	8
AAGCTACTT	315	0	1
ACACCTTAG	316	0	1
AAGGCCGCA	317	0	0
ATACTTAGG	318	0	0
CAGGGAGGG	319	0	0
AAGCTCAAC	320	0	9
CAAGCAAGC	321	0	0
ATGTAATGG	322	0	0
CAATAGGGT	323	0	0
ACACGAGAT	324	0	0
AACATCCAT	325	2	32
CACAGCAGG	326	0	1
AACCCTCGG	327	0	0
CAGTTTCAC	328	0	3
AACGGTGGC	329	0	0
CACTGGGCC	330	0	1
ACACACAAA	331	0	4
AACTTCTCC	332	1	8
ATTACCAAG	333	1	3
AAGAGGGTT	334	0	9
CAGCCGCTG	335	0	0
AAGCCTTCT	336	0	1
ATCATTCTG	337	0	3
AAGGACTAT	338	0	0
CACCGGCGT	339	0	0
AGCCATCAC	340	0	1
AGTAAAGCC	341	0	1
CACCTACCC	342	4	90
AGGGCTGGT	343	0	0
ATCAGAGCT	344	0	2
AGCACCGGC	345	0	2
AGAGAAGTT	346	0	1
ATCGGTACG	347	0	0
ACGCTGTTG	348	0	9
ATGAGTTAC	349	0	0
ACACGCCGG	350	0	0
CAGCCTGGC	351	0	1
AAGCAGGGG	352	1	0
ACAGTTCCG	353	0	2
AGTCTGTAC	354	0	0
CAGTGCCCG	355	0	0
AACCGCCTC	356	0	0
CACGCCACT	357	0	5
ATGTCGCAC	358	0	0
ATTAAGTGC	359	0	0
ACGAACCAG	360	1	3
ATTAGGCAT	361	0	2
ACATGTCAC	362	1	2
AGCCCAATC	363	0	1
CACGATCCG	364	0	0
ACCAAGGAC	365	0	10
CACTTATGT	366	0	13
AAGACATGC	367	0	1
CACCGTTAC	368	0	10
ATGAACGTC	369	0	1
AGGCGTTGG	370	0	0
ACATAAGCG	371	0	0
AGAGGGTAT	372	0	10
ACTTTAACT	373	0	0
TAGGGATAC	374	0	0
AGCGACACC	375	0	4
ACGACCACC	376	0	7
ATCGAGTCT	377	0	1
AGACTCTCG	378	0	0
AGGTTCGCT	379	0	0
GAGGTAGCC	380	0	1
AGCTATGTG	381	0	0
AGGAGGCGC	382	0	0
CACGTCGTC	383	0	7
AGCCGCAAG	384	0	0

## Sheet: Set of four barcodes
Table S3: Demonstration of barcode cross contamination through sequence drift due to errors in sequencing
Sheet 3: Matches to 384 barcode set after running a set of 4 libraries with barcodes #190-193
Most barcodes have a perfect match to barcodes 190, 191, 192 and 193.
There is a background level of matches to other barcodes in the 384 set through error drift, which is evident from the fact that the number of matches with one mismatch is greater
than the number with a perfect match.
number of contaminating matches		1872
% contaminating matches		0.00195567
Barcode sequence	Barcode #	Perfect matches	Matches within one mismatch
ATCACGTTA	1	0	0
CGATGTTTA	2	2	0
TTAGGCATA	3	0	0
TGACCACTA	4	2	0
ACAGTGGTA	5	0	0
GCCAATGTA	6	0	0
CAGATCTGA	7	0	2
ACTTGATGA	8	0	2
GATCAGCGA	9	1	0
TAGCTTGTA	10	0	0
GGCTACAGA	11	1	0
CTTGTACTA	12	1	0
TGGTTGTTA	13	0	0
TCTCGGTTA	14	0	0
TAAGCGTTA	15	0	2
TCCGTCTTA	16	0	1
TGTACCTTA	17	0	0
TTCTGTGTA	18	0	0
TCTGCTGTA	19	0	0
TTGGAGGTA	20	0	1
TCGAGCGTA	21	0	0
TGATACGTA	22	0	0
TGCATAGTA	23	0	0
TTGACTCTA	24	0	0
TGCGATCTA	25	0	0
TTCCTGCTA	26	0	0
TAGTGACTA	27	0	0
TACAGGATA	28	0	7
TCCTCAATA	29	0	6
TGTGGTTGA	30	1	0
TAGTCTTGA	31	0	0
TTCCATTGA	32	0	0
TCGAAGTGA	33	0	0
TAACGCTGA	34	0	0
TTGGTATGA	35	0	0
TGAACTGGA	36	0	0
TACTTCGGA	37	0	0
TCTCACGGA	38	0	0
TCAGGAGGA	39	0	0
TAAGTTCGA	40	0	0
TCCAGTCGA	41	0	2
TGTATGCGA	42	1	0
TCATTGAGA	43	0	0
TGGCTCAGA	44	0	0
TATGCCAGA	45	0	0
TCAGATTCA	46	0	0
TACTAGTCA	47	1	0
TTCAGCTCA	48	0	0
TGTCTATCA	49	0	0
TATGTGGCA	50	0	0
TTACTCGCA	51	0	0
TCGTTAGCA	52	0	0
TACCGAGCA	53	0	0
TGTTCTCCA	54	0	0
TTCGCACCA	55	0	0
TTGCGTACA	56	0	0
TCTACGACA	57	0	0
TGACAGACA	58	1	0
TAGAACACA	59	1	0
TCATCCTAA	60	0	1
TGCTGATAA	61	0	1
TAGACGGAA	62	0	0
TGTGAAGAA	63	0	0
TCTCTTCAA	64	0	2
TTGTTCCAA	65	0	0
TGAAGCCAA	66	0	0
TACCACCAA	67	0	0
TGCGTGAAA	68	0	0
GGTGAGTTA	69	0	0
GATCTCTTA	70	0	0
GTGTCCTTA	71	0	0
GACGGATTA	72	0	4
GCAACATTA	73	1	0
GGTCGTGTA	74	0	0
GAATCTGTA	75	4	269
GTACATCTA	76	0	0
GAGGTGCTA	77	0	0
GCATGGCTA	78	0	0
GTTAGCCTA	79	0	0
GTCGCTATA	80	0	0
GGAATGATA	81	1	1
GAGCCAATA	82	0	0
GCTCCTTGA	83	0	0
GTAAGGTGA	84	0	0
GAGGATGGA	85	0	0
GTTGTCGGA	86	0	0
GGATTAGGA	87	0	0
GATAGAGGA	88	1	3
GTGTGTCGA	89	0	0
GCAATCCGA	90	0	0
GACCTTAGA	91	0	0
GCCTGTTCA	92	0	0
GCACTGTCA	93	0	0
GCTAACTCA	94	0	0
GATTCATCA	95	0	0
GTCTTGGCA	96	0	0
GTAGAAGCA	97	0	0
GATGGTCCA	98	0	0
GTGCTACCA	99	0	1
GCGATTACA	100	0	0
GGTTGGACA	101	0	0
GGCACAACA	102	0	0
GACACTTAA	103	0	0
GTGCAGTAA	104	0	0
GGAGTCTAA	105	0	0
GCTATGGAA	106	0	0
GAGTGCGAA	107	0	0
GTAACCGAA	108	0	0
GGCAAGCAA	109	0	0
GCCTTACAA	110	0	0
GAACGACAA	111	0	0
GCAGGTAAA	112	0	0
GCGTCGAAA	113	0	0
CGTTCGGTA	114	0	0
CACCAGGTA	115	0	6
CTGCGAGTA	116	0	0
CCGTATCTA	117	0	3
CGCTTCCTA	118	0	4
CAAGACCTA	119	0	5
CACACACTA	120	1	4
CCTAGTATA	121	0	2
CCACCGATA	122	0	1
CTTCACATA	123	0	1
CTATCATGA	124	0	1
CATGAATGA	125	0	1
CCACTTGGA	126	0	1
CTGTACGGA	127	0	0
CTAGATAGA	128	0	0
CACTCGAGA	129	1	2
CCGACAAGA	130	0	0
CTTGCTTCA	131	0	0
CATAGGTCA	132	0	0
CACATTGCA	133	0	0
CGCTAAGCA	134	0	0
CAACCTCCA	135	0	0
CAGCTGACA	136	0	0
CTCAAGACA	137	0	3
CGTGTCACA	138	0	0
CCATGCACA	139	0	2
CGTTACTAA	140	0	0
CAAGTAGAA	141	0	0
CTCTCTCAA	142	0	0
CGACTGCAA	143	0	0
CCTGAGCAA	144	0	0
CAGGCTAAA	145	0	0
CGGAGGAAA	146	0	0
AGGAGATTA	147	0	0
AGGCAGCTA	148	0	0
ACGTTCATA	149	0	0
AACGTGTGA	150	0	0
AGACCGTGA	151	0	0
ACCTCTGGA	152	0	0
ATCCTAGGA	153	0	0
ATCAACCGA	154	0	0
AGGTCACGA	155	0	0
ACTGTTAGA	156	0	0
AAGAGTAGA	157	0	0
ATTCGGAGA	158	0	0
ACGCAATCA	159	0	0
ACAAGTGCA	160	0	0
ATGGATCCA	161	0	0
AGAGGACCA	162	0	0
ATCTCCACA	163	0	0
ATTGGCTAA	164	0	0
AATCCTGAA	165	0	424
AGGATTCAA	166	0	0
AACTGGCAA	167	0	0
GCTGCCAAT	168	0	0
CGGTCCAGG	169	0	0
CGGTGGTGT	170	0	0
CGTACTACG	171	0	0
CGTCGCCTG	172	0	0
CGTCTAGGT	173	0	0
CGTGATAAT	174	0	0
CTAACTCGC	175	0	1
CTAAGCTTC	176	0	0
CTAATGCTT	177	0	0
CTACAGAAC	178	0	0
CTACATGCG	179	0	0
CTACTCTGT	180	0	1
CTAGCGACG	181	0	1
CTAGGTCCT	182	0	0
CTATGAAAT	183	0	0
CTATTAGCC	184	0	0
AAACGTACC	185	0	0
AAACTGCGC	186	0	0
AAAGAGGCC	187	0	0
AAAGATTGG	188	0	0
AAAGTCATT	189	0	0
AAATAAATA	190	256666	3711
AAATCCTGT	191	244287	4099
AAATGGAGG	192	221017	4832
ACCGGATAG	193	235249	13633
GAGCGTAAT	194	0	0
AATCGCGGT	195	0	0
ACGGATATT	196	0	6
ACAGGCTCC	197	0	1
AGCCTGGTT	198	0	0
ACCGCCAGG	199	0	17
AGAATGGAG	200	1	245
TATAGCCCT	201	0	0
ATGGTCCGT	202	0	0
AAATTACAG	203	0	3
AGCTGCCGT	204	0	0
AGGAAGACG	205	0	0
AGTTGCATC	206	0	0
AACGCAGAT	207	0	1
ACTATCCTC	208	0	1
AGTGTTGTC	209	0	0
AAGTTTACG	210	0	0
GAGTATTAG	211	0	0
AATATTGGG	212	0	0
GAGAGCTCC	213	0	0
GAGCTGTGT	214	0	0
GAGTACATT	215	0	0
GATCCGACC	216	0	0
AGAACTTCC	217	0	0
AACAACGCG	218	0	0
ACCCTGACC	219	0	0
AATTCGGCG	220	0	0
AGCGTACGC	221	0	0
GATGAACTG	222	0	0
AACAGAAAC	223	0	3
ACCGCTCTC	224	0	3
AAGTAACCC	225	0	2
GATAATACT	226	0	2
AATAAACAA	227	1	710
AATACTCTT	228	0	0
CAACAACGG	229	0	4
AATCAGTTT	230	0	0
AATCGAATG	231	0	0
ACTGAATTC	232	0	0
ACAAACTTT	233	0	14
ACTACATAT	234	0	1
CAGAAATCG	235	0	1
AGAAGCACT	236	0	0
CAAAGTGTG	237	0	0
ACAACTAGT	238	0	0
ATCCAACCG	239	0	0
ACCCCCGCT	240	0	0
ACAAGGATC	241	0	4
GAGATCGTG	242	0	0
ACAGAGCGT	243	0	0
ACTTCGAGC	244	0	0
ACGCGAAGC	245	0	0
ACTCCAGGG	246	0	0
AGACGTCTT	247	0	0
ACTGGCGTG	248	0	0
ACCTTGCGG	249	0	5
ATCCCGGAG	250	0	3
ACGAAAGGT	251	0	0
CAGCAAGAT	252	0	0
AGCACACAG	253	0	0
ACGACTGTG	254	0	0
ACGATGAAT	255	0	1
CAAACGTGG	256	0	2
ACGTGGGAG	257	0	1
ACCTGAGTC	258	0	0
ACTAGACCG	259	0	0
CAGAATCGT	260	0	0
ACTCATACG	261	0	0
ACTTACGAT	262	0	0
AGATCAGAC	263	0	0
ACCCACTGC	264	0	0
CATAACGTT	265	0	0
AGATCGCCT	266	0	0
AGATAGTTC	267	0	1
AATGTATCG	268	0	0
AGTGAAAGG	269	0	0
CAAAGGCAC	270	0	0
ACCAATCCT	271	0	0
AGTTGTTCT	272	0	0
ATACCATTT	273	0	0
ACAGTAAAC	274	0	0
AGAGCTATG	275	0	0
ACCAGGTGT	276	0	1
AACCAAAGT	277	0	0
ATGGGACTC	278	0	0
CAGGTGTAG	279	0	0
AGTAATTAG	280	0	0
ACATTCGGC	281	0	0
AATTACCGG	282	0	0
ACACCACCC	283	0	2
ATTGCGGTT	284	0	0
AAGGGAACT	285	0	0
ATAGACGAG	286	0	0
CACCCAAAG	287	0	0
ACACATGTC	288	0	0
CAACATATT	289	0	1
ATAGCACGG	290	0	0
AACTCATTG	291	0	3
CAATACAAG	292	0	3
ATATTGTAA	293	0	0
CAATTGATC	294	0	1
CACAAAGGC	295	0	0
AATTATAAC	296	0	0
AACGAGAAG	297	0	7
ATTATTACC	298	0	1
CAAACCGCC	299	0	5
ATGCTTGAT	300	0	0
AAGGGTCAG	301	0	0
ATATGCGTT	302	0	0
AGTATCTGT	303	0	0
ACCAAAATG	304	0	5
CAACGATCT	305	0	1
ATTCATCGT	306	0	0
AAGGCGATC	307	0	0
CAGGCATTT	308	0	0
AACTGTATT	309	0	2
CACAAGTAT	310	0	1
ATTTAGATG	311	0	0
CAGCACTTC	312	0	0
ACAATATGG	313	0	0
CAAGTTTCC	314	0	0
AAGCTACTT	315	0	0
ACACCTTAG	316	0	0
AAGGCCGCA	317	0	0
ATACTTAGG	318	0	0
CAGGGAGGG	319	0	0
AAGCTCAAC	320	0	0
CAAGCAAGC	321	0	0
ATGTAATGG	322	0	0
CAATAGGGT	323	0	1
ACACGAGAT	324	0	0
AACATCCAT	325	0	1
CACAGCAGG	326	0	1
AACCCTCGG	327	0	0
CAGTTTCAC	328	0	0
AACGGTGGC	329	0	0
CACTGGGCC	330	0	0
ACACACAAA	331	0	5
AACTTCTCC	332	0	2
ATTACCAAG	333	0	0
AAGAGGGTT	334	0	0
CAGCCGCTG	335	0	0
AAGCCTTCT	336	0	0
ATCATTCTG	337	0	0
AAGGACTAT	338	0	0
CACCGGCGT	339	0	0
AGCCATCAC	340	0	1
AGTAAAGCC	341	0	0
CACCTACCC	342	0	1
AGGGCTGGT	343	0	0
ATCAGAGCT	344	0	0
AGCACCGGC	345	0	0
AGAGAAGTT	346	0	0
ATCGGTACG	347	0	0
ACGCTGTTG	348	0	0
ATGAGTTAC	349	0	0
ACACGCCGG	350	0	0
CAGCCTGGC	351	0	0
AAGCAGGGG	352	0	0
ACAGTTCCG	353	0	0
AGTCTGTAC	354	0	0
CAGTGCCCG	355	0	0
AACCGCCTC	356	0	0
CACGCCACT	357	0	0
ATGTCGCAC	358	0	0
ATTAAGTGC	359	0	0
ACGAACCAG	360	0	0
ATTAGGCAT	361	0	0
ACATGTCAC	362	0	0
AGCCCAATC	363	0	0
CACGATCCG	364	0	0
ACCAAGGAC	365	0	0
CACTTATGT	366	0	1
AAGACATGC	367	0	0
CACCGTTAC	368	0	0
ATGAACGTC	369	0	0
AGGCGTTGG	370	0	0
ACATAAGCG	371	0	0
AGAGGGTAT	372	0	0
ACTTTAACT	373	0	0
TAGGGATAC	374	0	0
AGCGACACC	375	0	0
ACGACCACC	376	0	0
ATCGAGTCT	377	0	0
AGACTCTCG	378	0	0
AGGTTCGCT	379	0	1
GAGGTAGCC	380	0	0
AGCTATGTG	381	0	0
AGGAGGCGC	382	0	0
CACGTCGTC	383	0	0
AGCCGCAAG	384	0	1
