# Supplementary material for: SASI-Seq: sample assurance Spike-Ins, and highly differentiating 384 barcoding for Illumina sequencing
Source: BMC Genomics. 2014 Feb 7;15(1):110. doi: 10.1186/1471-2164-15-110 (PMC4008303; doi:10.1186/1471-2164-15-110)
Supplement: Supplementary file 5 — Additional file 5: Table S4: Sequences of Illumina 11-mer barcodes and corresponding PCR indexing oligos. (XLS 110 KB) [file 12864_2013_7011_MOESM5_ESM.xls]

## Sheet: Table S4
Table S4: 384 barcode set of Illumina 11-mer barcode sequences and PCR multiplexing primers
Below is a 384-plex set of indexing oligos for introduction of barcodes into Illumina libraries by 2 primer PCR.
According to Quail et al., Nat Methods, 9, 10-11.
PE adapter (composed of oligos Top_PE_adapter and Bottom_PE_adapter) is ligated to DNA fragments
then extended in PCR with PE1.0, and a multiplexing PCR oligo bearing barcode sequence from list below.
*=phosphorothioate
Top_ PE_adapter
A*CACTCTTTCCCTACACGACGCTCTTCCGATC*T
Bottom_PE_adapter
/5PHOS/G*ATCGGAAGAGCGGTTCAGCAGGAATGCCGA*G
PE 1.0
5' AATGATACGGCGACCACCGAGATCTACACTCTTTCCCTACACGACGCTCTTCCGATC*T 3'
Read 1 and read 2 are primed from primers within the Illumina Truseq primer cocktail and the barcode is sequenced with the following oligo
iPCRtagseq
AAGAGCGGTTCAGCAGGAATGCCGAGACCGATCTC
Barcode #	Actual sequence obtained	Oligo name	PCR primer sequence
1	AGTGATTAGCA	iPCRindex1	CAAGCAGAAGACGGCATACGAGATTGCTAATCACTGAGATCGGTCTCGGCATTCCTGCTGAACCGCTCTTCCGATC*T
2	GAATCCCCCTA	iPCRindex2	CAAGCAGAAGACGGCATACGAGATTAGGGGGATTCGAGATCGGTCTCGGCATTCCTGCTGAACCGCTCTTCCGATC*T
3	CCTGGGAAACT	iPCRindex3	CAAGCAGAAGACGGCATACGAGATAGTTTCCCAGGGAGATCGGTCTCGGCATTCCTGCTGAACCGCTCTTCCGATC*T
4	TACCTCCCAGG	iPCRindex4	CAAGCAGAAGACGGCATACGAGATCCTGGGAGGTAGAGATCGGTCTCGGCATTCCTGCTGAACCGCTCTTCCGATC*T
5	ATTTGTGGTAT	iPCRindex5	CAAGCAGAAGACGGCATACGAGATATACCACAAATGAGATCGGTCTCGGCATTCCTGCTGAACCGCTCTTCCGATC*T
6	CCCGAGAGATC	iPCRindex6	CAAGCAGAAGACGGCATACGAGATGATCTCTCGGGGAGATCGGTCTCGGCATTCCTGCTGAACCGCTCTTCCGATC*T
7	GAGTATAGGGT	iPCRindex7	CAAGCAGAAGACGGCATACGAGATACCCTATACTCGAGATCGGTCTCGGCATTCCTGCTGAACCGCTCTTCCGATC*T
8	TCTTAATTGAG	iPCRindex8	CAAGCAGAAGACGGCATACGAGATCTCAATTAAGAGAGATCGGTCTCGGCATTCCTGCTGAACCGCTCTTCCGATC*T
9	ACGTTCTGTCG	iPCRindex9	CAAGCAGAAGACGGCATACGAGATCGACAGAACGTGAGATCGGTCTCGGCATTCCTGCTGAACCGCTCTTCCGATC*T
10	CATAATGGCGA	iPCRindex10	CAAGCAGAAGACGGCATACGAGATTCGCCATTATGGAGATCGGTCTCGGCATTCCTGCTGAACCGCTCTTCCGATC*T
11	GGCCGGAACAT	iPCRindex11	CAAGCAGAAGACGGCATACGAGATATGTTCCGGCCGAGATCGGTCTCGGCATTCCTGCTGAACCGCTCTTCCGATC*T
12	TCACTTCAAGA	iPCRindex12	CAAGCAGAAGACGGCATACGAGATTCTTGAAGTGAGAGATCGGTCTCGGCATTCCTGCTGAACCGCTCTTCCGATC*T
13	AGCTGGCCTTC	iPCRindex13	CAAGCAGAAGACGGCATACGAGATGAAGGCCAGCTGAGATCGGTCTCGGCATTCCTGCTGAACCGCTCTTCCGATC*T
14	CTGCACATTGG	iPCRindex14	CAAGCAGAAGACGGCATACGAGATCCAATGTGCAGGAGATCGGTCTCGGCATTCCTGCTGAACCGCTCTTCCGATC*T
15	GGTCCTTCGAT	iPCRindex15	CAAGCAGAAGACGGCATACGAGATATCGAAGGACCGAGATCGGTCTCGGCATTCCTGCTGAACCGCTCTTCCGATC*T
16	TTCGCACCCGA	iPCRindex16	CAAGCAGAAGACGGCATACGAGATTCGGGTGCGAAGAGATCGGTCTCGGCATTCCTGCTGAACCGCTCTTCCGATC*T
17	CCGTAAATTAC	iPCRindex17	CAAGCAGAAGACGGCATACGAGATGTAATTTACGGGAGATCGGTCTCGGCATTCCTGCTGAACCGCTCTTCCGATC*T
18	GTAGTCGATAT	iPCRindex18	CAAGCAGAAGACGGCATACGAGATATATCGACTACGAGATCGGTCTCGGCATTCCTGCTGAACCGCTCTTCCGATC*T
19	TGTAAGAATCA	iPCRindex19	CAAGCAGAAGACGGCATACGAGATTGATTCTTACAGAGATCGGTCTCGGCATTCCTGCTGAACCGCTCTTCCGATC*T
20	AGGCCCGCCGT	iPCRindex20	CAAGCAGAAGACGGCATACGAGATACGGCGGGCCTGAGATCGGTCTCGGCATTCCTGCTGAACCGCTCTTCCGATC*T
21	CTCCACGCAAG	iPCRindex21	CAAGCAGAAGACGGCATACGAGATCTTGCGTGGAGGAGATCGGTCTCGGCATTCCTGCTGAACCGCTCTTCCGATC*T
22	GTCTTTGATTA	iPCRindex22	CAAGCAGAAGACGGCATACGAGATTAATCAAAGACGAGATCGGTCTCGGCATTCCTGCTGAACCGCTCTTCCGATC*T
23	TAGAGCCCGCC	iPCRindex23	CAAGCAGAAGACGGCATACGAGATGGCGGGCTCTAGAGATCGGTCTCGGCATTCCTGCTGAACCGCTCTTCCGATC*T
24	AGAAATGGAGG	iPCRindex24	CAAGCAGAAGACGGCATACGAGATCCTCCATTTCTGAGATCGGTCTCGGCATTCCTGCTGAACCGCTCTTCCGATC*T
25	CAGCGCTGGTT	iPCRindex25	CAAGCAGAAGACGGCATACGAGATAACCAGCGCTGGAGATCGGTCTCGGCATTCCTGCTGAACCGCTCTTCCGATC*T
26	GTTGACGAATA	iPCRindex26	CAAGCAGAAGACGGCATACGAGATTATTCGTCAACGAGATCGGTCTCGGCATTCCTGCTGAACCGCTCTTCCGATC*T
27	TGCATCAGCGC	iPCRindex27	CAAGCAGAAGACGGCATACGAGATGCGCTGATGCAGAGATCGGTCTCGGCATTCCTGCTGAACCGCTCTTCCGATC*T
28	AGCCATATGAG	iPCRindex28	CAAGCAGAAGACGGCATACGAGATCTCATATGGCTGAGATCGGTCTCGGCATTCCTGCTGAACCGCTCTTCCGATC*T
29	CCTGCCCCTGT	iPCRindex29	CAAGCAGAAGACGGCATACGAGATACAGGGGCAGGGAGATCGGTCTCGGCATTCCTGCTGAACCGCTCTTCCGATC*T
30	GGTATAAAACC	iPCRindex30	CAAGCAGAAGACGGCATACGAGATGGTTTTATACCGAGATCGGTCTCGGCATTCCTGCTGAACCGCTCTTCCGATC*T
31	TAAAGTCATGC	iPCRindex31	CAAGCAGAAGACGGCATACGAGATGCATGACTTTAGAGATCGGTCTCGGCATTCCTGCTGAACCGCTCTTCCGATC*T
32	AGAACTCAGAA	iPCRindex32	CAAGCAGAAGACGGCATACGAGATTTCTGAGTTCTGAGATCGGTCTCGGCATTCCTGCTGAACCGCTCTTCCGATC*T
33	CAGCTTAATCG	iPCRindex33	CAAGCAGAAGACGGCATACGAGATCGATTAAGCTGGAGATCGGTCTCGGCATTCCTGCTGAACCGCTCTTCCGATC*T
34	GGCTTAAGAGA	iPCRindex34	CAAGCAGAAGACGGCATACGAGATTCTCTTAAGCCGAGATCGGTCTCGGCATTCCTGCTGAACCGCTCTTCCGATC*T
35	TCACCTGTCGG	iPCRindex35	CAAGCAGAAGACGGCATACGAGATCCGACAGGTGAGAGATCGGTCTCGGCATTCCTGCTGAACCGCTCTTCCGATC*T
36	ATAGTGATACT	iPCRindex36	CAAGCAGAAGACGGCATACGAGATAGTATCACTATGAGATCGGTCTCGGCATTCCTGCTGAACCGCTCTTCCGATC*T
37	CATCAGCGAAC	iPCRindex37	CAAGCAGAAGACGGCATACGAGATGTTCGCTGATGGAGATCGGTCTCGGCATTCCTGCTGAACCGCTCTTCCGATC*T
38	GCGCCATGGGA	iPCRindex38	CAAGCAGAAGACGGCATACGAGATTCCCATGGCGCGAGATCGGTCTCGGCATTCCTGCTGAACCGCTCTTCCGATC*T
39	TGTTGAACTCC	iPCRindex39	CAAGCAGAAGACGGCATACGAGATGGAGTTCAACAGAGATCGGTCTCGGCATTCCTGCTGAACCGCTCTTCCGATC*T
40	ATATACGCAGT	iPCRindex40	CAAGCAGAAGACGGCATACGAGATACTGCGTATATGAGATCGGTCTCGGCATTCCTGCTGAACCGCTCTTCCGATC*T
41	CGCACGACGTA	iPCRindex41	CAAGCAGAAGACGGCATACGAGATTACGTCGTGCGGAGATCGGTCTCGGCATTCCTGCTGAACCGCTCTTCCGATC*T
42	GGGACAGAAGG	iPCRindex42	CAAGCAGAAGACGGCATACGAGATCCTTCTGTCCCGAGATCGGTCTCGGCATTCCTGCTGAACCGCTCTTCCGATC*T
43	TTAACAAGTAT	iPCRindex43	CAAGCAGAAGACGGCATACGAGATATACTTGTTAAGAGATCGGTCTCGGCATTCCTGCTGAACCGCTCTTCCGATC*T
44	ACTCCTGGGTA	iPCRindex44	CAAGCAGAAGACGGCATACGAGATTACCCAGGAGTGAGATCGGTCTCGGCATTCCTGCTGAACCGCTCTTCCGATC*T
45	CAGAAAACCCC	iPCRindex45	CAAGCAGAAGACGGCATACGAGATGGGGTTTTCTGGAGATCGGTCTCGGCATTCCTGCTGAACCGCTCTTCCGATC*T
46	GCACGAGCAGT	iPCRindex46	CAAGCAGAAGACGGCATACGAGATACTGCTCGTGCGAGATCGGTCTCGGCATTCCTGCTGAACCGCTCTTCCGATC*T
47	TATTATGCTTC	iPCRindex47	CAAGCAGAAGACGGCATACGAGATGAAGCATAATAGAGATCGGTCTCGGCATTCCTGCTGAACCGCTCTTCCGATC*T
48	AGCGACTGTAT	iPCRindex48	CAAGCAGAAGACGGCATACGAGATATACAGTCGCTGAGATCGGTCTCGGCATTCCTGCTGAACCGCTCTTCCGATC*T
49	CCTTGCGACAG	iPCRindex49	CAAGCAGAAGACGGCATACGAGATCTGTCGCAAGGGAGATCGGTCTCGGCATTCCTGCTGAACCGCTCTTCCGATC*T
50	GTTAGATTGCA	iPCRindex50	CAAGCAGAAGACGGCATACGAGATTGCAATCTAACGAGATCGGTCTCGGCATTCCTGCTGAACCGCTCTTCCGATC*T
51	TAAATACCATC	iPCRindex51	CAAGCAGAAGACGGCATACGAGATGATGGTATTTAGAGATCGGTCTCGGCATTCCTGCTGAACCGCTCTTCCGATC*T
52	ATATTTTTTAG	iPCRindex52	CAAGCAGAAGACGGCATACGAGATCTAAAAAATATGAGATCGGTCTCGGCATTCCTGCTGAACCGCTCTTCCGATC*T
53	CCCTAAACGCT	iPCRindex53	CAAGCAGAAGACGGCATACGAGATAGCGTTTAGGGGAGATCGGTCTCGGCATTCCTGCTGAACCGCTCTTCCGATC*T
54	GATTGTTAGGA	iPCRindex54	CAAGCAGAAGACGGCATACGAGATTCCTAACAATCGAGATCGGTCTCGGCATTCCTGCTGAACCGCTCTTCCGATC*T
55	TACCGAGTCTC	iPCRindex55	CAAGCAGAAGACGGCATACGAGATGAGACTCGGTAGAGATCGGTCTCGGCATTCCTGCTGAACCGCTCTTCCGATC*T
56	AGAACAAATTG	iPCRindex56	CAAGCAGAAGACGGCATACGAGATCAATTTGTTCTGAGATCGGTCTCGGCATTCCTGCTGAACCGCTCTTCCGATC*T
57	CTTGATCTCAT	iPCRindex57	CAAGCAGAAGACGGCATACGAGATATGAGATCAAGGAGATCGGTCTCGGCATTCCTGCTGAACCGCTCTTCCGATC*T
58	GCCACGCGTTA	iPCRindex58	CAAGCAGAAGACGGCATACGAGATTAACGCGTGGCGAGATCGGTCTCGGCATTCCTGCTGAACCGCTCTTCCGATC*T
59	TATAGATACGG	iPCRindex59	CAAGCAGAAGACGGCATACGAGATCCGTATCTATAGAGATCGGTCTCGGCATTCCTGCTGAACCGCTCTTCCGATC*T
60	ATACCCAGCCA	iPCRindex60	CAAGCAGAAGACGGCATACGAGATTGGCTGGGTATGAGATCGGTCTCGGCATTCCTGCTGAACCGCTCTTCCGATC*T
61	CCCGGATGTAC	iPCRindex61	CAAGCAGAAGACGGCATACGAGATGTACATCCGGGGAGATCGGTCTCGGCATTCCTGCTGAACCGCTCTTCCGATC*T
62	GATCTCGGCTT	iPCRindex62	CAAGCAGAAGACGGCATACGAGATAAGCCGAGATCGAGATCGGTCTCGGCATTCCTGCTGAACCGCTCTTCCGATC*T
63	TAGCCGCTTTG	iPCRindex63	CAAGCAGAAGACGGCATACGAGATCAAAGCGGCTAGAGATCGGTCTCGGCATTCCTGCTGAACCGCTCTTCCGATC*T
64	CTAAATACAGC	iPCRindex64	CAAGCAGAAGACGGCATACGAGATGCTGTATTTAGGAGATCGGTCTCGGCATTCCTGCTGAACCGCTCTTCCGATC*T
65	GGGTTTTACCA	iPCRindex65	CAAGCAGAAGACGGCATACGAGATTGGTAAAACCCGAGATCGGTCTCGGCATTCCTGCTGAACCGCTCTTCCGATC*T
66	ATATCCATTGC	iPCRindex66	CAAGCAGAAGACGGCATACGAGATGCAATGGATATGAGATCGGTCTCGGCATTCCTGCTGAACCGCTCTTCCGATC*T
67	CTCCCGAGAGT	iPCRindex67	CAAGCAGAAGACGGCATACGAGATACTCTCGGGAGGAGATCGGTCTCGGCATTCCTGCTGAACCGCTCTTCCGATC*T
68	GAATATCTCCG	iPCRindex68	CAAGCAGAAGACGGCATACGAGATCGGAGATATTCGAGATCGGTCTCGGCATTCCTGCTGAACCGCTCTTCCGATC*T
69	TACTAACCCAC	iPCRindex69	CAAGCAGAAGACGGCATACGAGATGTGGGTTAGTAGAGATCGGTCTCGGCATTCCTGCTGAACCGCTCTTCCGATC*T
70	AAATGATACAA	iPCRindex70	CAAGCAGAAGACGGCATACGAGATTTGTATCATTTGAGATCGGTCTCGGCATTCCTGCTGAACCGCTCTTCCGATC*T
71	CCCCATTATTT	iPCRindex71	CAAGCAGAAGACGGCATACGAGATAAATAATGGGGGAGATCGGTCTCGGCATTCCTGCTGAACCGCTCTTCCGATC*T
72	GAGTCGCGACG	iPCRindex72	CAAGCAGAAGACGGCATACGAGATCGTCGCGACTCGAGATCGGTCTCGGCATTCCTGCTGAACCGCTCTTCCGATC*T
73	TGGTTGTGGCC	iPCRindex73	CAAGCAGAAGACGGCATACGAGATGGCCACAACCAGAGATCGGTCTCGGCATTCCTGCTGAACCGCTCTTCCGATC*T
74	ATTCAAGGAAA	iPCRindex74	CAAGCAGAAGACGGCATACGAGATTTTCCTTGAATGAGATCGGTCTCGGCATTCCTGCTGAACCGCTCTTCCGATC*T
75	CCAAGATCTGG	iPCRindex75	CAAGCAGAAGACGGCATACGAGATCCAGATCTTGGGAGATCGGTCTCGGCATTCCTGCTGAACCGCTCTTCCGATC*T
76	ATACTGTATCA	iPCRindex76	CAAGCAGAAGACGGCATACGAGATTGATACAGTATGAGATCGGTCTCGGCATTCCTGCTGAACCGCTCTTCCGATC*T
77	CCGATTCGTGC	iPCRindex77	CAAGCAGAAGACGGCATACGAGATGCACGAATCGGGAGATCGGTCTCGGCATTCCTGCTGAACCGCTCTTCCGATC*T
78	TGACAACGCTG	iPCRindex78	CAAGCAGAAGACGGCATACGAGATCAGCGTTGTCAGAGATCGGTCTCGGCATTCCTGCTGAACCGCTCTTCCGATC*T
79	GGCTGTCTTAT	iPCRindex79	CAAGCAGAAGACGGCATACGAGATATAAGACAGCCGAGATCGGTCTCGGCATTCCTGCTGAACCGCTCTTCCGATC*T
80	ACCCTGGCCTG	iPCRindex80	CAAGCAGAAGACGGCATACGAGATCAGGCCAGGGTGAGATCGGTCTCGGCATTCCTGCTGAACCGCTCTTCCGATC*T
81	CGTACGCTTAT	iPCRindex81	CAAGCAGAAGACGGCATACGAGATATAAGCGTACGGAGATCGGTCTCGGCATTCCTGCTGAACCGCTCTTCCGATC*T
82	TTGCACTTAAT	iPCRindex82	CAAGCAGAAGACGGCATACGAGATATTAAGTGCAAGAGATCGGTCTCGGCATTCCTGCTGAACCGCTCTTCCGATC*T
83	GACAAAGAGAA	iPCRindex83	CAAGCAGAAGACGGCATACGAGATTTCTCTTTGTCGAGATCGGTCTCGGCATTCCTGCTGAACCGCTCTTCCGATC*T
84	AACCACAGCAC	iPCRindex84	CAAGCAGAAGACGGCATACGAGATGTGCTGTGGTTGAGATCGGTCTCGGCATTCCTGCTGAACCGCTCTTCCGATC*T
85	CTTATCTAGAG	iPCRindex85	CAAGCAGAAGACGGCATACGAGATCTCTAGATAAGGAGATCGGTCTCGGCATTCCTGCTGAACCGCTCTTCCGATC*T
86	TAATGTGGTCA	iPCRindex86	CAAGCAGAAGACGGCATACGAGATTGACCACATTAGAGATCGGTCTCGGCATTCCTGCTGAACCGCTCTTCCGATC*T
87	GCGCGCGAGCT	iPCRindex87	CAAGCAGAAGACGGCATACGAGATAGCTCGCGCGCGAGATCGGTCTCGGCATTCCTGCTGAACCGCTCTTCCGATC*T
88	TCCATGTGTGT	iPCRindex88	CAAGCAGAAGACGGCATACGAGATACACACATGGAGAGATCGGTCTCGGCATTCCTGCTGAACCGCTCTTCCGATC*T
89	GGAGGAATCCA	iPCRindex89	CAAGCAGAAGACGGCATACGAGATTGGATTCCTCCGAGATCGGTCTCGGCATTCCTGCTGAACCGCTCTTCCGATC*T
90	ATCAAAATAGG	iPCRindex90	CAAGCAGAAGACGGCATACGAGATCCTATTTTGATGAGATCGGTCTCGGCATTCCTGCTGAACCGCTCTTCCGATC*T
91	CAAGACTGCCA	iPCRindex91	CAAGCAGAAGACGGCATACGAGATTGGCAGTCTTGGAGATCGGTCTCGGCATTCCTGCTGAACCGCTCTTCCGATC*T
92	TAGGATGGACC	iPCRindex92	CAAGCAGAAGACGGCATACGAGATGGTCCATCCTAGAGATCGGTCTCGGCATTCCTGCTGAACCGCTCTTCCGATC*T
93	GATCGGACCTA	iPCRindex93	CAAGCAGAAGACGGCATACGAGATTAGGTCCGATCGAGATCGGTCTCGGCATTCCTGCTGAACCGCTCTTCCGATC*T
94	CCCAAAGGAAT	iPCRindex94	CAAGCAGAAGACGGCATACGAGATATTCCTTTGGGGAGATCGGTCTCGGCATTCCTGCTGAACCGCTCTTCCGATC*T
95	TACCTAACGCA	iPCRindex95	CAAGCAGAAGACGGCATACGAGATTGCGTTAGGTAGAGATCGGTCTCGGCATTCCTGCTGAACCGCTCTTCCGATC*T
96	GTCAGGTTCAG	iPCRindex96	CAAGCAGAAGACGGCATACGAGATCTGAACCTGACGAGATCGGTCTCGGCATTCCTGCTGAACCGCTCTTCCGATC*T
97	ACCTCCAACCC	iPCRindex97	CAAGCAGAAGACGGCATACGAGATGGGTTGGAGGTGAGATCGGTCTCGGCATTCCTGCTGAACCGCTCTTCCGATC*T
98	CGTTTCAGCCA	iPCRindex98	CAAGCAGAAGACGGCATACGAGATTGGCTGAAACGGAGATCGGTCTCGGCATTCCTGCTGAACCGCTCTTCCGATC*T
99	TAAGGTTAGAT	iPCRindex99	CAAGCAGAAGACGGCATACGAGATATCTAACCTTAGAGATCGGTCTCGGCATTCCTGCTGAACCGCTCTTCCGATC*T
100	ATATACCAGAC	iPCRindex100	CAAGCAGAAGACGGCATACGAGATGTCTGGTATATGAGATCGGTCTCGGCATTCCTGCTGAACCGCTCTTCCGATC*T
101	GGAGAGACTGT	iPCRindex101	CAAGCAGAAGACGGCATACGAGATACAGTCTCTCCGAGATCGGTCTCGGCATTCCTGCTGAACCGCTCTTCCGATC*T
102	CTCATCTTAGC	iPCRindex102	CAAGCAGAAGACGGCATACGAGATGCTAAGATGAGGAGATCGGTCTCGGCATTCCTGCTGAACCGCTCTTCCGATC*T
103	AATTTGGCCGT	iPCRindex103	CAAGCAGAAGACGGCATACGAGATACGGCCAAATTGAGATCGGTCTCGGCATTCCTGCTGAACCGCTCTTCCGATC*T
104	TTAAGGAAGTA	iPCRindex104	CAAGCAGAAGACGGCATACGAGATTACTTCCTTAAGAGATCGGTCTCGGCATTCCTGCTGAACCGCTCTTCCGATC*T
105	ACCGATCCAGA	iPCRindex105	CAAGCAGAAGACGGCATACGAGATTCTGGATCGGTGAGATCGGTCTCGGCATTCCTGCTGAACCGCTCTTCCGATC*T
106	CAACGGGACTG	iPCRindex106	CAAGCAGAAGACGGCATACGAGATCAGTCCCGTTGGAGATCGGTCTCGGCATTCCTGCTGAACCGCTCTTCCGATC*T
107	TCCAGTACAAC	iPCRindex107	CAAGCAGAAGACGGCATACGAGATGTTGTACTGGAGAGATCGGTCTCGGCATTCCTGCTGAACCGCTCTTCCGATC*T
108	GAGGACGATGC	iPCRindex108	CAAGCAGAAGACGGCATACGAGATGCATCGTCCTCGAGATCGGTCTCGGCATTCCTGCTGAACCGCTCTTCCGATC*T
109	AAGGGTCGCTT	iPCRindex109	CAAGCAGAAGACGGCATACGAGATAAGCGACCCTTGAGATCGGTCTCGGCATTCCTGCTGAACCGCTCTTCCGATC*T
110	CCCATGTAGCA	iPCRindex110	CAAGCAGAAGACGGCATACGAGATTGCTACATGGGGAGATCGGTCTCGGCATTCCTGCTGAACCGCTCTTCCGATC*T
111	GTGAAGTGGAC	iPCRindex111	CAAGCAGAAGACGGCATACGAGATGTCCACTTCACGAGATCGGTCTCGGCATTCCTGCTGAACCGCTCTTCCGATC*T
112	TAATAATTACA	iPCRindex112	CAAGCAGAAGACGGCATACGAGATTGTAATTATTAGAGATCGGTCTCGGCATTCCTGCTGAACCGCTCTTCCGATC*T
113	GCTGTAACGTG	iPCRindex113	CAAGCAGAAGACGGCATACGAGATCACGTTACAGCGAGATCGGTCTCGGCATTCCTGCTGAACCGCTCTTCCGATC*T
114	AAAAGCTGCGT	iPCRindex114	CAAGCAGAAGACGGCATACGAGATACGCAGCTTTTGAGATCGGTCTCGGCATTCCTGCTGAACCGCTCTTCCGATC*T
115	CGCGCAAACAG	iPCRindex115	CAAGCAGAAGACGGCATACGAGATCTGTTTGCGCGGAGATCGGTCTCGGCATTCCTGCTGAACCGCTCTTCCGATC*T
116	TAATTTTCCCC	iPCRindex116	CAAGCAGAAGACGGCATACGAGATGGGGAAAATTAGAGATCGGTCTCGGCATTCCTGCTGAACCGCTCTTCCGATC*T
117	GGATACTGGTT	iPCRindex117	CAAGCAGAAGACGGCATACGAGATAACCAGTATCCGAGATCGGTCTCGGCATTCCTGCTGAACCGCTCTTCCGATC*T
118	AGGGGGAAGCG	iPCRindex118	CAAGCAGAAGACGGCATACGAGATCGCTTCCCCCTGAGATCGGTCTCGGCATTCCTGCTGAACCGCTCTTCCGATC*T
119	CAACGCCAAAA	iPCRindex119	CAAGCAGAAGACGGCATACGAGATTTTTGGCGTTGGAGATCGGTCTCGGCATTCCTGCTGAACCGCTCTTCCGATC*T
120	ACGAAGCCTGT	iPCRindex120	CAAGCAGAAGACGGCATACGAGATACAGGCTTCGTGAGATCGGTCTCGGCATTCCTGCTGAACCGCTCTTCCGATC*T
121	TACGTTGCCAG	iPCRindex121	CAAGCAGAAGACGGCATACGAGATCTGGCAACGTAGAGATCGGTCTCGGCATTCCTGCTGAACCGCTCTTCCGATC*T
122	AATTAACTTAT	iPCRindex122	CAAGCAGAAGACGGCATACGAGATATAAGTTAATTGAGATCGGTCTCGGCATTCCTGCTGAACCGCTCTTCCGATC*T
123	CTCGGTATGGG	iPCRindex123	CAAGCAGAAGACGGCATACGAGATCCCATACCGAGGAGATCGGTCTCGGCATTCCTGCTGAACCGCTCTTCCGATC*T
124	TCGTGTGAATT	iPCRindex124	CAAGCAGAAGACGGCATACGAGATAATTCACACGAGAGATCGGTCTCGGCATTCCTGCTGAACCGCTCTTCCGATC*T
125	ATAATTAGTTC	iPCRindex125	CAAGCAGAAGACGGCATACGAGATGAACTAATTATGAGATCGGTCTCGGCATTCCTGCTGAACCGCTCTTCCGATC*T
126	GGCTAATTCCT	iPCRindex126	CAAGCAGAAGACGGCATACGAGATAGGAATTAGCCGAGATCGGTCTCGGCATTCCTGCTGAACCGCTCTTCCGATC*T
127	AGAAGGTCGTG	iPCRindex127	CAAGCAGAAGACGGCATACGAGATCACGACCTTCTGAGATCGGTCTCGGCATTCCTGCTGAACCGCTCTTCCGATC*T
128	CGTGAGGGGGT	iPCRindex128	CAAGCAGAAGACGGCATACGAGATACCCCCTCACGGAGATCGGTCTCGGCATTCCTGCTGAACCGCTCTTCCGATC*T
129	TAGGCTAAAGG	iPCRindex129	CAAGCAGAAGACGGCATACGAGATCCTTTAGCCTAGAGATCGGTCTCGGCATTCCTGCTGAACCGCTCTTCCGATC*T
130	GAAGTGGCTTC	iPCRindex130	CAAGCAGAAGACGGCATACGAGATGAAGCCACTTCGAGATCGGTCTCGGCATTCCTGCTGAACCGCTCTTCCGATC*T
131	ATCGCATAGCG	iPCRindex131	CAAGCAGAAGACGGCATACGAGATCGCTATGCGATGAGATCGGTCTCGGCATTCCTGCTGAACCGCTCTTCCGATC*T
132	CTCCTAAGCTC	iPCRindex132	CAAGCAGAAGACGGCATACGAGATGAGCTTAGGAGGAGATCGGTCTCGGCATTCCTGCTGAACCGCTCTTCCGATC*T
133	AAATCATGATT	iPCRindex133	CAAGCAGAAGACGGCATACGAGATAATCATGATTTGAGATCGGTCTCGGCATTCCTGCTGAACCGCTCTTCCGATC*T
134	CGCATACGGAA	iPCRindex134	CAAGCAGAAGACGGCATACGAGATTTCCGTATGCGGAGATCGGTCTCGGCATTCCTGCTGAACCGCTCTTCCGATC*T
135	TGCAGCCACAG	iPCRindex135	CAAGCAGAAGACGGCATACGAGATCTGTGGCTGCAGAGATCGGTCTCGGCATTCCTGCTGAACCGCTCTTCCGATC*T
136	ACCTGGTGCTT	iPCRindex136	CAAGCAGAAGACGGCATACGAGATAAGCACCAGGTGAGATCGGTCTCGGCATTCCTGCTGAACCGCTCTTCCGATC*T
137	GTTTTCATAAG	iPCRindex137	CAAGCAGAAGACGGCATACGAGATCTTATGAAAACGAGATCGGTCTCGGCATTCCTGCTGAACCGCTCTTCCGATC*T
138	AAACTGAGATG	iPCRindex138	CAAGCAGAAGACGGCATACGAGATCATCTCAGTTTGAGATCGGTCTCGGCATTCCTGCTGAACCGCTCTTCCGATC*T
139	CAGTGCGCTGT	iPCRindex139	CAAGCAGAAGACGGCATACGAGATACAGCGCACTGGAGATCGGTCTCGGCATTCCTGCTGAACCGCTCTTCCGATC*T
140	TGAGTGGGCCA	iPCRindex140	CAAGCAGAAGACGGCATACGAGATTGGCCCACTCAGAGATCGGTCTCGGCATTCCTGCTGAACCGCTCTTCCGATC*T
141	ATTCTCTCAAC	iPCRindex141	CAAGCAGAAGACGGCATACGAGATGTTGAGAGAATGAGATCGGTCTCGGCATTCCTGCTGAACCGCTCTTCCGATC*T
142	CCTCCTTTACG	iPCRindex142	CAAGCAGAAGACGGCATACGAGATCGTAAAGGAGGGAGATCGGTCTCGGCATTCCTGCTGAACCGCTCTTCCGATC*T
143	AGAGAACTTTA	iPCRindex143	CAAGCAGAAGACGGCATACGAGATTAAAGTTCTCTGAGATCGGTCTCGGCATTCCTGCTGAACCGCTCTTCCGATC*T
144	TACTACCAGGT	iPCRindex144	CAAGCAGAAGACGGCATACGAGATACCTGGTAGTAGAGATCGGTCTCGGCATTCCTGCTGAACCGCTCTTCCGATC*T
145	ATTGCTACATC	iPCRindex145	CAAGCAGAAGACGGCATACGAGATGATGTAGCAATGAGATCGGTCTCGGCATTCCTGCTGAACCGCTCTTCCGATC*T
146	GGAGTCACACG	iPCRindex146	CAAGCAGAAGACGGCATACGAGATCGTGTGACTCCGAGATCGGTCTCGGCATTCCTGCTGAACCGCTCTTCCGATC*T
147	CGGTGGAGCTC	iPCRindex147	CAAGCAGAAGACGGCATACGAGATGAGCTCCACCGGAGATCGGTCTCGGCATTCCTGCTGAACCGCTCTTCCGATC*T
148	TTCGGCCCAAT	iPCRindex148	CAAGCAGAAGACGGCATACGAGATATTGGGCCGAAGAGATCGGTCTCGGCATTCCTGCTGAACCGCTCTTCCGATC*T
149	ACGAGACACCC	iPCRindex149	CAAGCAGAAGACGGCATACGAGATGGGTGTCTCGTGAGATCGGTCTCGGCATTCCTGCTGAACCGCTCTTCCGATC*T
150	GTCTAGACAAA	iPCRindex150	CAAGCAGAAGACGGCATACGAGATTTTGTCTAGACGAGATCGGTCTCGGCATTCCTGCTGAACCGCTCTTCCGATC*T
151	ACCGTACGTTG	iPCRindex151	CAAGCAGAAGACGGCATACGAGATCAACGTACGGTGAGATCGGTCTCGGCATTCCTGCTGAACCGCTCTTCCGATC*T
152	CTAACCCTCTC	iPCRindex152	CAAGCAGAAGACGGCATACGAGATGAGAGGGTTAGGAGATCGGTCTCGGCATTCCTGCTGAACCGCTCTTCCGATC*T
153	TAGATTTAACT	iPCRindex153	CAAGCAGAAGACGGCATACGAGATAGTTAAATCTAGAGATCGGTCTCGGCATTCCTGCTGAACCGCTCTTCCGATC*T
154	AGATTAGAGTA	iPCRindex154	CAAGCAGAAGACGGCATACGAGATTACTCTAATCTGAGATCGGTCTCGGCATTCCTGCTGAACCGCTCTTCCGATC*T
155	GGGACGTTTTC	iPCRindex155	CAAGCAGAAGACGGCATACGAGATGAAAACGTCCCGAGATCGGTCTCGGCATTCCTGCTGAACCGCTCTTCCGATC*T
156	TATACCAAGAA	iPCRindex156	CAAGCAGAAGACGGCATACGAGATTTCTTGGTATAGAGATCGGTCTCGGCATTCCTGCTGAACCGCTCTTCCGATC*T
157	CGGCGAGCCAG	iPCRindex157	CAAGCAGAAGACGGCATACGAGATCTGGCTCGCCGGAGATCGGTCTCGGCATTCCTGCTGAACCGCTCTTCCGATC*T
158	ATTTGAAAACG	iPCRindex158	CAAGCAGAAGACGGCATACGAGATCGTTTTCAAATGAGATCGGTCTCGGCATTCCTGCTGAACCGCTCTTCCGATC*T
159	CCCTTTCTGGA	iPCRindex159	CAAGCAGAAGACGGCATACGAGATTCCAGAAAGGGGAGATCGGTCTCGGCATTCCTGCTGAACCGCTCTTCCGATC*T
160	TGACTGCAGCG	iPCRindex160	CAAGCAGAAGACGGCATACGAGATCGCTGCAGTCAGAGATCGGTCTCGGCATTCCTGCTGAACCGCTCTTCCGATC*T
161	ACGATCAAGTT	iPCRindex161	CAAGCAGAAGACGGCATACGAGATAACTTGATCGTGAGATCGGTCTCGGCATTCCTGCTGAACCGCTCTTCCGATC*T
162	GAAATGCTGAC	iPCRindex162	CAAGCAGAAGACGGCATACGAGATGTCAGCATTTCGAGATCGGTCTCGGCATTCCTGCTGAACCGCTCTTCCGATC*T
163	GCTACCTGAAG	iPCRindex163	CAAGCAGAAGACGGCATACGAGATCTTCAGGTAGCGAGATCGGTCTCGGCATTCCTGCTGAACCGCTCTTCCGATC*T
164	AGGAACTACAC	iPCRindex164	CAAGCAGAAGACGGCATACGAGATGTGTAGTTCCTGAGATCGGTCTCGGCATTCCTGCTGAACCGCTCTTCCGATC*T
165	TCGGCCGGTCA	iPCRindex165	CAAGCAGAAGACGGCATACGAGATTGACCGGCCGAGAGATCGGTCTCGGCATTCCTGCTGAACCGCTCTTCCGATC*T
166	TTTTCCAGCGT	iPCRindex166	CAAGCAGAAGACGGCATACGAGATACGCTGGAAAAGAGATCGGTCTCGGCATTCCTGCTGAACCGCTCTTCCGATC*T
167	AATCGTAGCCG	iPCRindex167	CAAGCAGAAGACGGCATACGAGATCGGCTACGATTGAGATCGGTCTCGGCATTCCTGCTGAACCGCTCTTCCGATC*T
168	GTAAACTACGA	iPCRindex168	CAAGCAGAAGACGGCATACGAGATTCGTAGTTTACGAGATCGGTCTCGGCATTCCTGCTGAACCGCTCTTCCGATC*T
169	ACGAGTATCTG	iPCRindex169	CAAGCAGAAGACGGCATACGAGATCAGATACTCGTGAGATCGGTCTCGGCATTCCTGCTGAACCGCTCTTCCGATC*T
170	CAAAGGGTGGT	iPCRindex170	CAAGCAGAAGACGGCATACGAGATACCACCCTTTGGAGATCGGTCTCGGCATTCCTGCTGAACCGCTCTTCCGATC*T
171	TAGGTGAGAAA	iPCRindex171	CAAGCAGAAGACGGCATACGAGATTTTCTCACCTAGAGATCGGTCTCGGCATTCCTGCTGAACCGCTCTTCCGATC*T
172	AGCGGATTAGT	iPCRindex172	CAAGCAGAAGACGGCATACGAGATACTAATCCGCTGAGATCGGTCTCGGCATTCCTGCTGAACCGCTCTTCCGATC*T
173	GTTTGTATGTC	iPCRindex173	CAAGCAGAAGACGGCATACGAGATGACATACAAACGAGATCGGTCTCGGCATTCCTGCTGAACCGCTCTTCCGATC*T
174	AACACATCTGA	iPCRindex174	CAAGCAGAAGACGGCATACGAGATTCAGATGTGTTGAGATCGGTCTCGGCATTCCTGCTGAACCGCTCTTCCGATC*T
175	CTACCAATGAC	iPCRindex175	CAAGCAGAAGACGGCATACGAGATGTCATTGGTAGGAGATCGGTCTCGGCATTCCTGCTGAACCGCTCTTCCGATC*T
176	TGAGGGCTCGG	iPCRindex176	CAAGCAGAAGACGGCATACGAGATCCGAGCCCTCAGAGATCGGTCTCGGCATTCCTGCTGAACCGCTCTTCCGATC*T
177	AAATGTGTCGC	iPCRindex177	CAAGCAGAAGACGGCATACGAGATGCGACACATTTGAGATCGGTCTCGGCATTCCTGCTGAACCGCTCTTCCGATC*T
178	GCCCACACCGG	iPCRindex178	CAAGCAGAAGACGGCATACGAGATCCGGTGTGGGCGAGATCGGTCTCGGCATTCCTGCTGAACCGCTCTTCCGATC*T
179	CCGGTAGCTCC	iPCRindex179	CAAGCAGAAGACGGCATACGAGATGGAGCTACCGGGAGATCGGTCTCGGCATTCCTGCTGAACCGCTCTTCCGATC*T
180	AAGAATTATGG	iPCRindex180	CAAGCAGAAGACGGCATACGAGATCCATAATTCTTGAGATCGGTCTCGGCATTCCTGCTGAACCGCTCTTCCGATC*T
181	TCTCGTCATAT	iPCRindex181	CAAGCAGAAGACGGCATACGAGATATATGACGAGAGAGATCGGTCTCGGCATTCCTGCTGAACCGCTCTTCCGATC*T
182	GACTTTTGGTC	iPCRindex182	CAAGCAGAAGACGGCATACGAGATGACCAAAAGTCGAGATCGGTCTCGGCATTCCTGCTGAACCGCTCTTCCGATC*T
183	ATTTCGTTCCA	iPCRindex183	CAAGCAGAAGACGGCATACGAGATTGGAACGAAATGAGATCGGTCTCGGCATTCCTGCTGAACCGCTCTTCCGATC*T
184	TCCCGGAGCCA	iPCRindex184	CAAGCAGAAGACGGCATACGAGATTGGCTCCGGGAGAGATCGGTCTCGGCATTCCTGCTGAACCGCTCTTCCGATC*T
185	GGGGGCCGGAC	iPCRindex185	CAAGCAGAAGACGGCATACGAGATGTCCGGCCCCCGAGATCGGTCTCGGCATTCCTGCTGAACCGCTCTTCCGATC*T
186	ACTACGTTTGG	iPCRindex186	CAAGCAGAAGACGGCATACGAGATCCAAACGTAGTGAGATCGGTCTCGGCATTCCTGCTGAACCGCTCTTCCGATC*T
187	CTTTAATCTAA	iPCRindex187	CAAGCAGAAGACGGCATACGAGATTTAGATTAAAGGAGATCGGTCTCGGCATTCCTGCTGAACCGCTCTTCCGATC*T
188	AGGCAAAAATC	iPCRindex188	CAAGCAGAAGACGGCATACGAGATGATTTTTGCCTGAGATCGGTCTCGGCATTCCTGCTGAACCGCTCTTCCGATC*T
189	TTTGATTCTCG	iPCRindex189	CAAGCAGAAGACGGCATACGAGATCGAGAATCAAAGAGATCGGTCTCGGCATTCCTGCTGAACCGCTCTTCCGATC*T
190	AGGGACATCGA	iPCRindex190	CAAGCAGAAGACGGCATACGAGATTCGATGTCCCTGAGATCGGTCTCGGCATTCCTGCTGAACCGCTCTTCCGATC*T
191	GATCCTTACCC	iPCRindex191	CAAGCAGAAGACGGCATACGAGATGGGTAAGGATCGAGATCGGTCTCGGCATTCCTGCTGAACCGCTCTTCCGATC*T
192	CGATCCTCGCG	iPCRindex192	CAAGCAGAAGACGGCATACGAGATCGCGAGGATCGGAGATCGGTCTCGGCATTCCTGCTGAACCGCTCTTCCGATC*T
193	TATTGGCACTT	iPCRindex193	CAAGCAGAAGACGGCATACGAGATAAGTGCCAATAGAGATCGGTCTCGGCATTCCTGCTGAACCGCTCTTCCGATC*T
194	AAAGAATCGCC	iPCRindex194	CAAGCAGAAGACGGCATACGAGATGGCGATTCTTTGAGATCGGTCTCGGCATTCCTGCTGAACCGCTCTTCCGATC*T
195	GGAAGCCCATT	iPCRindex195	CAAGCAGAAGACGGCATACGAGATAATGGGCTTCCGAGATCGGTCTCGGCATTCCTGCTGAACCGCTCTTCCGATC*T
196	CCCCTTCGCAG	iPCRindex196	CAAGCAGAAGACGGCATACGAGATCTGCGAAGGGGGAGATCGGTCTCGGCATTCCTGCTGAACCGCTCTTCCGATC*T
197	TGTCTATTCAC	iPCRindex197	CAAGCAGAAGACGGCATACGAGATGTGAATAGACAGAGATCGGTCTCGGCATTCCTGCTGAACCGCTCTTCCGATC*T
198	GAACGCTTTGA	iPCRindex198	CAAGCAGAAGACGGCATACGAGATTCAAAGCGTTCGAGATCGGTCTCGGCATTCCTGCTGAACCGCTCTTCCGATC*T
199	AGGGACCCACC	iPCRindex199	CAAGCAGAAGACGGCATACGAGATGGTGGGTCCCTGAGATCGGTCTCGGCATTCCTGCTGAACCGCTCTTCCGATC*T
200	CACATCGTTTT	iPCRindex200	CAAGCAGAAGACGGCATACGAGATAAAACGATGTGGAGATCGGTCTCGGCATTCCTGCTGAACCGCTCTTCCGATC*T
201	ATGGTTCTCCG	iPCRindex201	CAAGCAGAAGACGGCATACGAGATCGGAGAACCATGAGATCGGTCTCGGCATTCCTGCTGAACCGCTCTTCCGATC*T
202	TGCCGCTGAAA	iPCRindex202	CAAGCAGAAGACGGCATACGAGATTTTCAGCGGCAGAGATCGGTCTCGGCATTCCTGCTGAACCGCTCTTCCGATC*T
203	AACACTCTAGT	iPCRindex203	CAAGCAGAAGACGGCATACGAGATACTAGAGTGTTGAGATCGGTCTCGGCATTCCTGCTGAACCGCTCTTCCGATC*T
204	TCCTCGGGGTC	iPCRindex204	CAAGCAGAAGACGGCATACGAGATGACCCCGAGGAGAGATCGGTCTCGGCATTCCTGCTGAACCGCTCTTCCGATC*T
205	AGAATCGCTAG	iPCRindex205	CAAGCAGAAGACGGCATACGAGATCTAGCGATTCTGAGATCGGTCTCGGCATTCCTGCTGAACCGCTCTTCCGATC*T
206	GAAGTCAGGTA	iPCRindex206	CAAGCAGAAGACGGCATACGAGATTACCTGACTTCGAGATCGGTCTCGGCATTCCTGCTGAACCGCTCTTCCGATC*T
207	CGCGGCTCATC	iPCRindex207	CAAGCAGAAGACGGCATACGAGATGATGAGCCGCGGAGATCGGTCTCGGCATTCCTGCTGAACCGCTCTTCCGATC*T
208	AACCCAAATAT	iPCRindex208	CAAGCAGAAGACGGCATACGAGATATATTTGGGTTGAGATCGGTCTCGGCATTCCTGCTGAACCGCTCTTCCGATC*T
209	TCTCAGAACTG	iPCRindex209	CAAGCAGAAGACGGCATACGAGATCAGTTCTGAGAGAGATCGGTCTCGGCATTCCTGCTGAACCGCTCTTCCGATC*T
210	GCAATTAGGAG	iPCRindex210	CAAGCAGAAGACGGCATACGAGATCTCCTAATTGCGAGATCGGTCTCGGCATTCCTGCTGAACCGCTCTTCCGATC*T
211	AGTAAACGCGT	iPCRindex211	CAAGCAGAAGACGGCATACGAGATACGCGTTTACTGAGATCGGTCTCGGCATTCCTGCTGAACCGCTCTTCCGATC*T
212	CATACAGCATG	iPCRindex212	CAAGCAGAAGACGGCATACGAGATCATGCTGTATGGAGATCGGTCTCGGCATTCCTGCTGAACCGCTCTTCCGATC*T
213	ACGCAGAGAGA	iPCRindex213	CAAGCAGAAGACGGCATACGAGATTCTCTCTGCGTGAGATCGGTCTCGGCATTCCTGCTGAACCGCTCTTCCGATC*T
214	TGACGCGATTT	iPCRindex214	CAAGCAGAAGACGGCATACGAGATAAATCGCGTCAGAGATCGGTCTCGGCATTCCTGCTGAACCGCTCTTCCGATC*T
215	AACATTCACCA	iPCRindex215	CAAGCAGAAGACGGCATACGAGATTGGTGAATGTTGAGATCGGTCTCGGCATTCCTGCTGAACCGCTCTTCCGATC*T
216	GGCCTCATATT	iPCRindex216	CAAGCAGAAGACGGCATACGAGATAATATGAGGCCGAGATCGGTCTCGGCATTCCTGCTGAACCGCTCTTCCGATC*T
217	GACGCTCACTG	iPCRindex217	CAAGCAGAAGACGGCATACGAGATCAGTGAGCGTCGAGATCGGTCTCGGCATTCCTGCTGAACCGCTCTTCCGATC*T
218	CCGGGCGGAGC	iPCRindex218	CAAGCAGAAGACGGCATACGAGATGCTCCGCCCGGGAGATCGGTCTCGGCATTCCTGCTGAACCGCTCTTCCGATC*T
219	TTCCCGTTTAA	iPCRindex219	CAAGCAGAAGACGGCATACGAGATTTAAACGGGAAGAGATCGGTCTCGGCATTCCTGCTGAACCGCTCTTCCGATC*T
220	GTAACTGAGTG	iPCRindex220	CAAGCAGAAGACGGCATACGAGATCACTCAGTTACGAGATCGGTCTCGGCATTCCTGCTGAACCGCTCTTCCGATC*T
221	AACCTATGCCT	iPCRindex221	CAAGCAGAAGACGGCATACGAGATAGGCATAGGTTGAGATCGGTCTCGGCATTCCTGCTGAACCGCTCTTCCGATC*T
222	CCAAAGAACAT	iPCRindex222	CAAGCAGAAGACGGCATACGAGATATGTTCTTTGGGAGATCGGTCTCGGCATTCCTGCTGAACCGCTCTTCCGATC*T
223	TCTCGGGTGAC	iPCRindex223	CAAGCAGAAGACGGCATACGAGATGTCACCCGAGAGAGATCGGTCTCGGCATTCCTGCTGAACCGCTCTTCCGATC*T
224	GGTGTTGTTTT	iPCRindex224	CAAGCAGAAGACGGCATACGAGATAAAACAACACCGAGATCGGTCTCGGCATTCCTGCTGAACCGCTCTTCCGATC*T
225	AACCCGTAGTA	iPCRindex225	CAAGCAGAAGACGGCATACGAGATTACTACGGGTTGAGATCGGTCTCGGCATTCCTGCTGAACCGCTCTTCCGATC*T
226	CTGCCTACTAA	iPCRindex226	CAAGCAGAAGACGGCATACGAGATTTAGTAGGCAGGAGATCGGTCTCGGCATTCCTGCTGAACCGCTCTTCCGATC*T
227	TCAGTATTTAT	iPCRindex227	CAAGCAGAAGACGGCATACGAGATATAAATACTGAGAGATCGGTCTCGGCATTCCTGCTGAACCGCTCTTCCGATC*T
228	GCTAGGGAAAA	iPCRindex228	CAAGCAGAAGACGGCATACGAGATTTTTCCCTAGCGAGATCGGTCTCGGCATTCCTGCTGAACCGCTCTTCCGATC*T
229	AGTTACGAGGG	iPCRindex229	CAAGCAGAAGACGGCATACGAGATCCCTCGTAACTGAGATCGGTCTCGGCATTCCTGCTGAACCGCTCTTCCGATC*T
230	CGACCTAGGTT	iPCRindex230	CAAGCAGAAGACGGCATACGAGATAACCTAGGTCGGAGATCGGTCTCGGCATTCCTGCTGAACCGCTCTTCCGATC*T
231	GCCTCGATAGG	iPCRindex231	CAAGCAGAAGACGGCATACGAGATCCTATCGAGGCGAGATCGGTCTCGGCATTCCTGCTGAACCGCTCTTCCGATC*T
232	ATTAGTCAAAC	iPCRindex232	CAAGCAGAAGACGGCATACGAGATGTTTGACTAATGAGATCGGTCTCGGCATTCCTGCTGAACCGCTCTTCCGATC*T
233	CTTACTGAACT	iPCRindex233	CAAGCAGAAGACGGCATACGAGATAGTTCAGTAAGGAGATCGGTCTCGGCATTCCTGCTGAACCGCTCTTCCGATC*T
234	TCAATTGTGCA	iPCRindex234	CAAGCAGAAGACGGCATACGAGATTGCACAATTGAGAGATCGGTCTCGGCATTCCTGCTGAACCGCTCTTCCGATC*T
235	GTACATGTCAC	iPCRindex235	CAAGCAGAAGACGGCATACGAGATGTGACATGTACGAGATCGGTCTCGGCATTCCTGCTGAACCGCTCTTCCGATC*T
236	ACGTATCATTA	iPCRindex236	CAAGCAGAAGACGGCATACGAGATTAATGATACGTGAGATCGGTCTCGGCATTCCTGCTGAACCGCTCTTCCGATC*T
237	CATGGACTCTG	iPCRindex237	CAAGCAGAAGACGGCATACGAGATCAGAGTCCATGGAGATCGGTCTCGGCATTCCTGCTGAACCGCTCTTCCGATC*T
238	TCATGCTCCAT	iPCRindex238	CAAGCAGAAGACGGCATACGAGATATGGAGCATGAGAGATCGGTCTCGGCATTCCTGCTGAACCGCTCTTCCGATC*T
239	GCTAACTCTGC	iPCRindex239	CAAGCAGAAGACGGCATACGAGATGCAGAGTTAGCGAGATCGGTCTCGGCATTCCTGCTGAACCGCTCTTCCGATC*T
240	CCCTACTTCAA	iPCRindex240	CAAGCAGAAGACGGCATACGAGATTTGAAGTAGGGGAGATCGGTCTCGGCATTCCTGCTGAACCGCTCTTCCGATC*T
241	AGTACTACGCG	iPCRindex241	CAAGCAGAAGACGGCATACGAGATCGCGTAGTACTGAGATCGGTCTCGGCATTCCTGCTGAACCGCTCTTCCGATC*T
242	TCACCGGCTAT	iPCRindex242	CAAGCAGAAGACGGCATACGAGATATAGCCGGTGAGAGATCGGTCTCGGCATTCCTGCTGAACCGCTCTTCCGATC*T
243	ACTATTTAATA	iPCRindex243	CAAGCAGAAGACGGCATACGAGATTATTAAATAGTGAGATCGGTCTCGGCATTCCTGCTGAACCGCTCTTCCGATC*T
244	CGGACTTGCTG	iPCRindex244	CAAGCAGAAGACGGCATACGAGATCAGCAAGTCCGGAGATCGGTCTCGGCATTCCTGCTGAACCGCTCTTCCGATC*T
245	TCACATCTTCC	iPCRindex245	CAAGCAGAAGACGGCATACGAGATGGAAGATGTGAGAGATCGGTCTCGGCATTCCTGCTGAACCGCTCTTCCGATC*T
246	GACCACCTGTA	iPCRindex246	CAAGCAGAAGACGGCATACGAGATTACAGGTGGTCGAGATCGGTCTCGGCATTCCTGCTGAACCGCTCTTCCGATC*T
247	ATCAATCCCAG	iPCRindex247	CAAGCAGAAGACGGCATACGAGATCTGGGATTGATGAGATCGGTCTCGGCATTCCTGCTGAACCGCTCTTCCGATC*T
248	CCAAGCAGGCC	iPCRindex248	CAAGCAGAAGACGGCATACGAGATGGCCTGCTTGGGAGATCGGTCTCGGCATTCCTGCTGAACCGCTCTTCCGATC*T
249	TGTGCATAGTT	iPCRindex249	CAAGCAGAAGACGGCATACGAGATAACTATGCACAGAGATCGGTCTCGGCATTCCTGCTGAACCGCTCTTCCGATC*T
250	AACGCAGTCCA	iPCRindex250	CAAGCAGAAGACGGCATACGAGATTGGACTGCGTTGAGATCGGTCTCGGCATTCCTGCTGAACCGCTCTTCCGATC*T
251	GCGTTGGTAAT	iPCRindex251	CAAGCAGAAGACGGCATACGAGATATTACCAACGCGAGATCGGTCTCGGCATTCCTGCTGAACCGCTCTTCCGATC*T
252	CTTCAGTAGGA	iPCRindex252	CAAGCAGAAGACGGCATACGAGATTCCTACTGAAGGAGATCGGTCTCGGCATTCCTGCTGAACCGCTCTTCCGATC*T
253	TAGCCTTCTGT	iPCRindex253	CAAGCAGAAGACGGCATACGAGATACAGAAGGCTAGAGATCGGTCTCGGCATTCCTGCTGAACCGCTCTTCCGATC*T
254	GTCCCACGAAG	iPCRindex254	CAAGCAGAAGACGGCATACGAGATCTTCGTGGGACGAGATCGGTCTCGGCATTCCTGCTGAACCGCTCTTCCGATC*T
255	TAGTTCCTATT	iPCRindex255	CAAGCAGAAGACGGCATACGAGATAATAGGAACTAGAGATCGGTCTCGGCATTCCTGCTGAACCGCTCTTCCGATC*T
256	CCCAACCGGTG	iPCRindex256	CAAGCAGAAGACGGCATACGAGATCACCGGTTGGGGAGATCGGTCTCGGCATTCCTGCTGAACCGCTCTTCCGATC*T
257	TCTTAAAGATT	iPCRindex257	CAAGCAGAAGACGGCATACGAGATAATCTTTAAGAGAGATCGGTCTCGGCATTCCTGCTGAACCGCTCTTCCGATC*T
258	GGTCTCCTTGC	iPCRindex258	CAAGCAGAAGACGGCATACGAGATGCAAGGAGACCGAGATCGGTCTCGGCATTCCTGCTGAACCGCTCTTCCGATC*T
259	AATGAGCAGAG	iPCRindex259	CAAGCAGAAGACGGCATACGAGATCTCTGCTCATTGAGATCGGTCTCGGCATTCCTGCTGAACCGCTCTTCCGATC*T
260	CATATTCCCTT	iPCRindex260	CAAGCAGAAGACGGCATACGAGATAAGGGAATATGGAGATCGGTCTCGGCATTCCTGCTGAACCGCTCTTCCGATC*T
261	TGTTACCCGTA	iPCRindex261	CAAGCAGAAGACGGCATACGAGATTACGGGTAACAGAGATCGGTCTCGGCATTCCTGCTGAACCGCTCTTCCGATC*T
262	GATAATTTTCT	iPCRindex262	CAAGCAGAAGACGGCATACGAGATAGAAAATTATCGAGATCGGTCTCGGCATTCCTGCTGAACCGCTCTTCCGATC*T
263	AACCTTGAGGG	iPCRindex263	CAAGCAGAAGACGGCATACGAGATCCCTCAAGGTTGAGATCGGTCTCGGCATTCCTGCTGAACCGCTCTTCCGATC*T
264	CGATAAAACGC	iPCRindex264	CAAGCAGAAGACGGCATACGAGATGCGTTTTATCGGAGATCGGTCTCGGCATTCCTGCTGAACCGCTCTTCCGATC*T
265	CCTAGAGAGTT	iPCRindex265	CAAGCAGAAGACGGCATACGAGATAACTCTCTAGGGAGATCGGTCTCGGCATTCCTGCTGAACCGCTCTTCCGATC*T
266	GTCACCATGGA	iPCRindex266	CAAGCAGAAGACGGCATACGAGATTCCATGGTGACGAGATCGGTCTCGGCATTCCTGCTGAACCGCTCTTCCGATC*T
267	CTGTGGCCCCG	iPCRindex267	CAAGCAGAAGACGGCATACGAGATCGGGGCCACAGGAGATCGGTCTCGGCATTCCTGCTGAACCGCTCTTCCGATC*T
268	TGGGAGGCGAA	iPCRindex268	CAAGCAGAAGACGGCATACGAGATTTCGCCTCCCAGAGATCGGTCTCGGCATTCCTGCTGAACCGCTCTTCCGATC*T
269	GCTGCCGTCAC	iPCRindex269	CAAGCAGAAGACGGCATACGAGATGTGACGGCAGCGAGATCGGTCTCGGCATTCCTGCTGAACCGCTCTTCCGATC*T
270	ATCTTCTATGT	iPCRindex270	CAAGCAGAAGACGGCATACGAGATACATAGAAGATGAGATCGGTCTCGGCATTCCTGCTGAACCGCTCTTCCGATC*T
271	CTACTTGCTCT	iPCRindex271	CAAGCAGAAGACGGCATACGAGATAGAGCAAGTAGGAGATCGGTCTCGGCATTCCTGCTGAACCGCTCTTCCGATC*T
272	TGGGCCTTTAG	iPCRindex272	CAAGCAGAAGACGGCATACGAGATCTAAAGGCCCAGAGATCGGTCTCGGCATTCCTGCTGAACCGCTCTTCCGATC*T
273	GATACACCGGC	iPCRindex273	CAAGCAGAAGACGGCATACGAGATGCCGGTGTATCGAGATCGGTCTCGGCATTCCTGCTGAACCGCTCTTCCGATC*T
274	TGCGCTCGGAT	iPCRindex274	CAAGCAGAAGACGGCATACGAGATATCCGAGCGCAGAGATCGGTCTCGGCATTCCTGCTGAACCGCTCTTCCGATC*T
275	CACAGGTCAAA	iPCRindex275	CAAGCAGAAGACGGCATACGAGATTTTGACCTGTGGAGATCGGTCTCGGCATTCCTGCTGAACCGCTCTTCCGATC*T
276	TCTGAGTGCCC	iPCRindex276	CAAGCAGAAGACGGCATACGAGATGGGCACTCAGAGAGATCGGTCTCGGCATTCCTGCTGAACCGCTCTTCCGATC*T
277	GTTGTGTAGCT	iPCRindex277	CAAGCAGAAGACGGCATACGAGATAGCTACACAACGAGATCGGTCTCGGCATTCCTGCTGAACCGCTCTTCCGATC*T
278	ATGCGGGGCGG	iPCRindex278	CAAGCAGAAGACGGCATACGAGATCCGCCCCGCATGAGATCGGTCTCGGCATTCCTGCTGAACCGCTCTTCCGATC*T
279	CCGGTGTAAAC	iPCRindex279	CAAGCAGAAGACGGCATACGAGATGTTTACACCGGGAGATCGGTCTCGGCATTCCTGCTGAACCGCTCTTCCGATC*T
280	TGGCAAGTTCG	iPCRindex280	CAAGCAGAAGACGGCATACGAGATCGAACTTGCCAGAGATCGGTCTCGGCATTCCTGCTGAACCGCTCTTCCGATC*T
281	GTAGAATGAGT	iPCRindex281	CAAGCAGAAGACGGCATACGAGATACTCATTCTACGAGATCGGTCTCGGCATTCCTGCTGAACCGCTCTTCCGATC*T
282	CCCTATGGCCC	iPCRindex282	CAAGCAGAAGACGGCATACGAGATGGGCCATAGGGGAGATCGGTCTCGGCATTCCTGCTGAACCGCTCTTCCGATC*T
283	TCTATCCTCAT	iPCRindex283	CAAGCAGAAGACGGCATACGAGATATGAGGATAGAGAGATCGGTCTCGGCATTCCTGCTGAACCGCTCTTCCGATC*T
284	GAGTGTACTTG	iPCRindex284	CAAGCAGAAGACGGCATACGAGATCAAGTACACTCGAGATCGGTCTCGGCATTCCTGCTGAACCGCTCTTCCGATC*T
285	ATCGCGAGTAC	iPCRindex285	CAAGCAGAAGACGGCATACGAGATGTACTCGCGATGAGATCGGTCTCGGCATTCCTGCTGAACCGCTCTTCCGATC*T
286	CGGTCCCAAGT	iPCRindex286	CAAGCAGAAGACGGCATACGAGATACTTGGGACCGGAGATCGGTCTCGGCATTCCTGCTGAACCGCTCTTCCGATC*T
287	TTCTGGGAGAG	iPCRindex287	CAAGCAGAAGACGGCATACGAGATCTCTCCCAGAAGAGATCGGTCTCGGCATTCCTGCTGAACCGCTCTTCCGATC*T
288	AACTTCGAAAA	iPCRindex288	CAAGCAGAAGACGGCATACGAGATTTTTCGAAGTTGAGATCGGTCTCGGCATTCCTGCTGAACCGCTCTTCCGATC*T
289	GCGTCCACACA	iPCRindex289	CAAGCAGAAGACGGCATACGAGATTGTGTGGACGCGAGATCGGTCTCGGCATTCCTGCTGAACCGCTCTTCCGATC*T
290	CGAGGTGCCGT	iPCRindex290	CAAGCAGAAGACGGCATACGAGATACGGCACCTCGGAGATCGGTCTCGGCATTCCTGCTGAACCGCTCTTCCGATC*T
291	TTTATTAGACG	iPCRindex291	CAAGCAGAAGACGGCATACGAGATCGTCTAATAAAGAGATCGGTCTCGGCATTCCTGCTGAACCGCTCTTCCGATC*T
292	GGGCTCCGACA	iPCRindex292	CAAGCAGAAGACGGCATACGAGATTGTCGGAGCCCGAGATCGGTCTCGGCATTCCTGCTGAACCGCTCTTCCGATC*T
293	AAGTTTATCAA	iPCRindex293	CAAGCAGAAGACGGCATACGAGATTTGATAAACTTGAGATCGGTCTCGGCATTCCTGCTGAACCGCTCTTCCGATC*T
294	CACGTGTGCGG	iPCRindex294	CAAGCAGAAGACGGCATACGAGATCCGCACACGTGGAGATCGGTCTCGGCATTCCTGCTGAACCGCTCTTCCGATC*T
295	ACGTCAAGGAT	iPCRindex295	CAAGCAGAAGACGGCATACGAGATATCCTTGACGTGAGATCGGTCTCGGCATTCCTGCTGAACCGCTCTTCCGATC*T
296	GTGACAGCTAC	iPCRindex296	CAAGCAGAAGACGGCATACGAGATGTAGCTGTCACGAGATCGGTCTCGGCATTCCTGCTGAACCGCTCTTCCGATC*T
297	AGCTTTACATG	iPCRindex297	CAAGCAGAAGACGGCATACGAGATCATGTAAAGCTGAGATCGGTCTCGGCATTCCTGCTGAACCGCTCTTCCGATC*T
298	TATGAACAACT	iPCRindex298	CAAGCAGAAGACGGCATACGAGATAGTTGTTCATAGAGATCGGTCTCGGCATTCCTGCTGAACCGCTCTTCCGATC*T
299	GTAGATCGCTA	iPCRindex299	CAAGCAGAAGACGGCATACGAGATTAGCGATCTACGAGATCGGTCTCGGCATTCCTGCTGAACCGCTCTTCCGATC*T
300	AAGCGTCTACC	iPCRindex300	CAAGCAGAAGACGGCATACGAGATGGTAGACGCTTGAGATCGGTCTCGGCATTCCTGCTGAACCGCTCTTCCGATC*T
301	CATTTTTGAAG	iPCRindex301	CAAGCAGAAGACGGCATACGAGATCTTCAAAAATGGAGATCGGTCTCGGCATTCCTGCTGAACCGCTCTTCCGATC*T
302	TGTAGCTTACC	iPCRindex302	CAAGCAGAAGACGGCATACGAGATGGTAAGCTACAGAGATCGGTCTCGGCATTCCTGCTGAACCGCTCTTCCGATC*T
303	GTGAGCGGCAA	iPCRindex303	CAAGCAGAAGACGGCATACGAGATTTGCCGCTCACGAGATCGGTCTCGGCATTCCTGCTGAACCGCTCTTCCGATC*T
304	ATGAGCCTGAT	iPCRindex304	CAAGCAGAAGACGGCATACGAGATATCAGGCTCATGAGATCGGTCTCGGCATTCCTGCTGAACCGCTCTTCCGATC*T
305	TCGAAACGAGG	iPCRindex305	CAAGCAGAAGACGGCATACGAGATCCTCGTTTCGAGAGATCGGTCTCGGCATTCCTGCTGAACCGCTCTTCCGATC*T
306	GACAGTAGTCC	iPCRindex306	CAAGCAGAAGACGGCATACGAGATGGACTACTGTCGAGATCGGTCTCGGCATTCCTGCTGAACCGCTCTTCCGATC*T
307	TTTAGCTCGGT	iPCRindex307	CAAGCAGAAGACGGCATACGAGATACCGAGCTAAAGAGATCGGTCTCGGCATTCCTGCTGAACCGCTCTTCCGATC*T
308	GCTTGAGGACC	iPCRindex308	CAAGCAGAAGACGGCATACGAGATGGTCCTCAAGCGAGATCGGTCTCGGCATTCCTGCTGAACCGCTCTTCCGATC*T
309	ACAGACGCCTA	iPCRindex309	CAAGCAGAAGACGGCATACGAGATTAGGCGTCTGTGAGATCGGTCTCGGCATTCCTGCTGAACCGCTCTTCCGATC*T
310	TTGGACAGGGC	iPCRindex310	CAAGCAGAAGACGGCATACGAGATGCCCTGTCCAAGAGATCGGTCTCGGCATTCCTGCTGAACCGCTCTTCCGATC*T
311	AAATTCAGTAT	iPCRindex311	CAAGCAGAAGACGGCATACGAGATATACTGAATTTGAGATCGGTCTCGGCATTCCTGCTGAACCGCTCTTCCGATC*T
312	CTGTCGAAATA	iPCRindex312	CAAGCAGAAGACGGCATACGAGATTATTTCGACAGGAGATCGGTCTCGGCATTCCTGCTGAACCGCTCTTCCGATC*T
313	TGGGTATCAGG	iPCRindex313	CAAGCAGAAGACGGCATACGAGATCCTGATACCCAGAGATCGGTCTCGGCATTCCTGCTGAACCGCTCTTCCGATC*T
314	GCTATCAGTCT	iPCRindex314	CAAGCAGAAGACGGCATACGAGATAGACTGATAGCGAGATCGGTCTCGGCATTCCTGCTGAACCGCTCTTCCGATC*T
315	AAGGCGGTAAG	iPCRindex315	CAAGCAGAAGACGGCATACGAGATCTTACCGCCTTGAGATCGGTCTCGGCATTCCTGCTGAACCGCTCTTCCGATC*T
316	CGATTGGGTTT	iPCRindex316	CAAGCAGAAGACGGCATACGAGATAAACCCAATCGGAGATCGGTCTCGGCATTCCTGCTGAACCGCTCTTCCGATC*T
317	TGCCCAGCATA	iPCRindex317	CAAGCAGAAGACGGCATACGAGATTATGCTGGGCAGAGATCGGTCTCGGCATTCCTGCTGAACCGCTCTTCCGATC*T
318	GCACTGGGCGC	iPCRindex318	CAAGCAGAAGACGGCATACGAGATGCGCCCAGTGCGAGATCGGTCTCGGCATTCCTGCTGAACCGCTCTTCCGATC*T
319	ATGGGAATAAA	iPCRindex319	CAAGCAGAAGACGGCATACGAGATTTTATTCCCATGAGATCGGTCTCGGCATTCCTGCTGAACCGCTCTTCCGATC*T
320	CTACCCGGTTG	iPCRindex320	CAAGCAGAAGACGGCATACGAGATCAACCGGGTAGGAGATCGGTCTCGGCATTCCTGCTGAACCGCTCTTCCGATC*T
321	CATCCAGATCA	iPCRindex321	CAAGCAGAAGACGGCATACGAGATTGATCTGGATGGAGATCGGTCTCGGCATTCCTGCTGAACCGCTCTTCCGATC*T
322	GAAGCAATTAG	iPCRindex322	CAAGCAGAAGACGGCATACGAGATCTAATTGCTTCGAGATCGGTCTCGGCATTCCTGCTGAACCGCTCTTCCGATC*T
323	ATGGCGTCCTT	iPCRindex323	CAAGCAGAAGACGGCATACGAGATAAGGACGCCATGAGATCGGTCTCGGCATTCCTGCTGAACCGCTCTTCCGATC*T
324	CAATATATTGA	iPCRindex324	CAAGCAGAAGACGGCATACGAGATTCAATATATTGGAGATCGGTCTCGGCATTCCTGCTGAACCGCTCTTCCGATC*T
325	TTGGACGACCG	iPCRindex325	CAAGCAGAAGACGGCATACGAGATCGGTCGTCCAAGAGATCGGTCTCGGCATTCCTGCTGAACCGCTCTTCCGATC*T
326	GATTGACCAAA	iPCRindex326	CAAGCAGAAGACGGCATACGAGATTTTGGTCAATCGAGATCGGTCTCGGCATTCCTGCTGAACCGCTCTTCCGATC*T
327	CGAACATACCT	iPCRindex327	CAAGCAGAAGACGGCATACGAGATAGGTATGTTCGGAGATCGGTCTCGGCATTCCTGCTGAACCGCTCTTCCGATC*T
328	TTCATCCAATA	iPCRindex328	CAAGCAGAAGACGGCATACGAGATTATTGGATGAAGAGATCGGTCTCGGCATTCCTGCTGAACCGCTCTTCCGATC*T
329	GCGGGAAAGGC	iPCRindex329	CAAGCAGAAGACGGCATACGAGATGCCTTTCCCGCGAGATCGGTCTCGGCATTCCTGCTGAACCGCTCTTCCGATC*T
330	CAGGGATCACT	iPCRindex330	CAAGCAGAAGACGGCATACGAGATAGTGATCCCTGGAGATCGGTCTCGGCATTCCTGCTGAACCGCTCTTCCGATC*T
331	GTGTTACTTCC	iPCRindex331	CAAGCAGAAGACGGCATACGAGATGGAAGTAACACGAGATCGGTCTCGGCATTCCTGCTGAACCGCTCTTCCGATC*T
332	ACGGGTGTTGA	iPCRindex332	CAAGCAGAAGACGGCATACGAGATTCAACACCCGTGAGATCGGTCTCGGCATTCCTGCTGAACCGCTCTTCCGATC*T
333	CCTGATGGTAG	iPCRindex333	CAAGCAGAAGACGGCATACGAGATCTACCATCAGGGAGATCGGTCTCGGCATTCCTGCTGAACCGCTCTTCCGATC*T
334	TTCGTGCTTTC	iPCRindex334	CAAGCAGAAGACGGCATACGAGATGAAAGCACGAAGAGATCGGTCTCGGCATTCCTGCTGAACCGCTCTTCCGATC*T
335	GACGCGACGAT	iPCRindex335	CAAGCAGAAGACGGCATACGAGATATCGTCGCGTCGAGATCGGTCTCGGCATTCCTGCTGAACCGCTCTTCCGATC*T
336	ATTGTTAACGA	iPCRindex336	CAAGCAGAAGACGGCATACGAGATTCGTTAACAATGAGATCGGTCTCGGCATTCCTGCTGAACCGCTCTTCCGATC*T
337	CAAGCGCGTCC	iPCRindex337	CAAGCAGAAGACGGCATACGAGATGGACGCGCTTGGAGATCGGTCTCGGCATTCCTGCTGAACCGCTCTTCCGATC*T
338	TTATCGTCAAG	iPCRindex338	CAAGCAGAAGACGGCATACGAGATCTTGACGATAAGAGATCGGTCTCGGCATTCCTGCTGAACCGCTCTTCCGATC*T
339	CTAGAAGTCGA	iPCRindex339	CAAGCAGAAGACGGCATACGAGATTCGACTTCTAGGAGATCGGTCTCGGCATTCCTGCTGAACCGCTCTTCCGATC*T
340	TCGGCATGATC	iPCRindex340	CAAGCAGAAGACGGCATACGAGATGATCATGCCGAGAGATCGGTCTCGGCATTCCTGCTGAACCGCTCTTCCGATC*T
341	GACGGCGCACA	iPCRindex341	CAAGCAGAAGACGGCATACGAGATTGTGCGCCGTCGAGATCGGTCTCGGCATTCCTGCTGAACCGCTCTTCCGATC*T
342	AGACCGTGGAC	iPCRindex342	CAAGCAGAAGACGGCATACGAGATGTCCACGGTCTGAGATCGGTCTCGGCATTCCTGCTGAACCGCTCTTCCGATC*T
343	CAGGTGACGGC	iPCRindex343	CAAGCAGAAGACGGCATACGAGATGCCGTCACCTGGAGATCGGTCTCGGCATTCCTGCTGAACCGCTCTTCCGATC*T
344	TCGTGTCGGAG	iPCRindex344	CAAGCAGAAGACGGCATACGAGATCTCCGACACGAGAGATCGGTCTCGGCATTCCTGCTGAACCGCTCTTCCGATC*T
345	TTTCGTGTAGA	iPCRindex345	CAAGCAGAAGACGGCATACGAGATTCTACACGAAAGAGATCGGTCTCGGCATTCCTGCTGAACCGCTCTTCCGATC*T
346	GCCAGTGCTTT	iPCRindex346	CAAGCAGAAGACGGCATACGAGATAAAGCACTGGCGAGATCGGTCTCGGCATTCCTGCTGAACCGCTCTTCCGATC*T
347	ATGTTGCGGGA	iPCRindex347	CAAGCAGAAGACGGCATACGAGATTCCCGCAACATGAGATCGGTCTCGGCATTCCTGCTGAACCGCTCTTCCGATC*T
348	CGCTTGTATAG	iPCRindex348	CAAGCAGAAGACGGCATACGAGATCTATACAAGCGGAGATCGGTCTCGGCATTCCTGCTGAACCGCTCTTCCGATC*T
349	TCGTCACTGGC	iPCRindex349	CAAGCAGAAGACGGCATACGAGATGCCAGTGACGAGAGATCGGTCTCGGCATTCCTGCTGAACCGCTCTTCCGATC*T
350	GCTTTTACTGA	iPCRindex350	CAAGCAGAAGACGGCATACGAGATTCAGTAAAAGCGAGATCGGTCTCGGCATTCCTGCTGAACCGCTCTTCCGATC*T
351	AGCAGGGACGC	iPCRindex351	CAAGCAGAAGACGGCATACGAGATGCGTCCCTGCTGAGATCGGTCTCGGCATTCCTGCTGAACCGCTCTTCCGATC*T
352	CCGCTCGACTA	iPCRindex352	CAAGCAGAAGACGGCATACGAGATTAGTCGAGCGGGAGATCGGTCTCGGCATTCCTGCTGAACCGCTCTTCCGATC*T
353	TTCTGATTTTG	iPCRindex353	CAAGCAGAAGACGGCATACGAGATCAAAATCAGAAGAGATCGGTCTCGGCATTCCTGCTGAACCGCTCTTCCGATC*T
354	GATGTGCGTGT	iPCRindex354	CAAGCAGAAGACGGCATACGAGATACACGCACATCGAGATCGGTCTCGGCATTCCTGCTGAACCGCTCTTCCGATC*T
355	ACCCCGCTCCT	iPCRindex355	CAAGCAGAAGACGGCATACGAGATAGGAGCGGGGTGAGATCGGTCTCGGCATTCCTGCTGAACCGCTCTTCCGATC*T
356	CAGATTGTAAC	iPCRindex356	CAAGCAGAAGACGGCATACGAGATGTTACAATCTGGAGATCGGTCTCGGCATTCCTGCTGAACCGCTCTTCCGATC*T
357	TGCTCCACCAA	iPCRindex357	CAAGCAGAAGACGGCATACGAGATTTGGTGGAGCAGAGATCGGTCTCGGCATTCCTGCTGAACCGCTCTTCCGATC*T
358	GCGATATTCGG	iPCRindex358	CAAGCAGAAGACGGCATACGAGATCCGAATATCGCGAGATCGGTCTCGGCATTCCTGCTGAACCGCTCTTCCGATC*T
359	ACAGGGGCAAC	iPCRindex359	CAAGCAGAAGACGGCATACGAGATGTTGCCCCTGTGAGATCGGTCTCGGCATTCCTGCTGAACCGCTCTTCCGATC*T
360	CTCTGATCCGT	iPCRindex360	CAAGCAGAAGACGGCATACGAGATACGGATCAGAGGAGATCGGTCTCGGCATTCCTGCTGAACCGCTCTTCCGATC*T
361	TCATTGACTTG	iPCRindex361	CAAGCAGAAGACGGCATACGAGATCAAGTCAATGAGAGATCGGTCTCGGCATTCCTGCTGAACCGCTCTTCCGATC*T
362	GGAAATCGTAC	iPCRindex362	CAAGCAGAAGACGGCATACGAGATGTACGATTTCCGAGATCGGTCTCGGCATTCCTGCTGAACCGCTCTTCCGATC*T
363	AACTTACTGCG	iPCRindex363	CAAGCAGAAGACGGCATACGAGATCGCAGTAAGTTGAGATCGGTCTCGGCATTCCTGCTGAACCGCTCTTCCGATC*T
364	CGACGGATTAA	iPCRindex364	CAAGCAGAAGACGGCATACGAGATTTAATCCGTCGGAGATCGGTCTCGGCATTCCTGCTGAACCGCTCTTCCGATC*T
365	TTGCGATGTCC	iPCRindex365	CAAGCAGAAGACGGCATACGAGATGGACATCGCAAGAGATCGGTCTCGGCATTCCTGCTGAACCGCTCTTCCGATC*T
366	GGATCGCACAG	iPCRindex366	CAAGCAGAAGACGGCATACGAGATCTGTGCGATCCGAGATCGGTCTCGGCATTCCTGCTGAACCGCTCTTCCGATC*T
367	ACCAAATTGTA	iPCRindex367	CAAGCAGAAGACGGCATACGAGATTACAATTTGGTGAGATCGGTCTCGGCATTCCTGCTGAACCGCTCTTCCGATC*T
368	CTGGTCAGTTT	iPCRindex368	CAAGCAGAAGACGGCATACGAGATAAACTGACCAGGAGATCGGTCTCGGCATTCCTGCTGAACCGCTCTTCCGATC*T
369	GCCAAGGCGCC	iPCRindex369	CAAGCAGAAGACGGCATACGAGATGGCGCCTTGGCGAGATCGGTCTCGGCATTCCTGCTGAACCGCTCTTCCGATC*T
370	ATGTAAGTCTT	iPCRindex370	CAAGCAGAAGACGGCATACGAGATAAGACTTACATGAGATCGGTCTCGGCATTCCTGCTGAACCGCTCTTCCGATC*T
371	GGTGCTCCACA	iPCRindex371	CAAGCAGAAGACGGCATACGAGATTGTGGAGCACCGAGATCGGTCTCGGCATTCCTGCTGAACCGCTCTTCCGATC*T
372	CTGGTAGAGGT	iPCRindex372	CAAGCAGAAGACGGCATACGAGATACCTCTACCAGGAGATCGGTCTCGGCATTCCTGCTGAACCGCTCTTCCGATC*T
373	GCAGATTCCAG	iPCRindex373	CAAGCAGAAGACGGCATACGAGATCTGGAATCTGCGAGATCGGTCTCGGCATTCCTGCTGAACCGCTCTTCCGATC*T
374	ATGGTTGCAAT	iPCRindex374	CAAGCAGAAGACGGCATACGAGATATTGCAACCATGAGATCGGTCTCGGCATTCCTGCTGAACCGCTCTTCCGATC*T
375	GCGGGTAGATA	iPCRindex375	CAAGCAGAAGACGGCATACGAGATTATCTACCCGCGAGATCGGTCTCGGCATTCCTGCTGAACCGCTCTTCCGATC*T
376	CCACTCTTGGG	iPCRindex376	CAAGCAGAAGACGGCATACGAGATCCCAAGAGTGGGAGATCGGTCTCGGCATTCCTGCTGAACCGCTCTTCCGATC*T
377	GTGAGGTATGT	iPCRindex377	CAAGCAGAAGACGGCATACGAGATACATACCTCACGAGATCGGTCTCGGCATTCCTGCTGAACCGCTCTTCCGATC*T
378	AACGTTTATAC	iPCRindex378	CAAGCAGAAGACGGCATACGAGATGTATAAACGTTGAGATCGGTCTCGGCATTCCTGCTGAACCGCTCTTCCGATC*T
379	GTGCCGCCAGC	iPCRindex379	CAAGCAGAAGACGGCATACGAGATGCTGGCGGCACGAGATCGGTCTCGGCATTCCTGCTGAACCGCTCTTCCGATC*T
380	CGCGTTACTCA	iPCRindex380	CAAGCAGAAGACGGCATACGAGATTGAGTAACGCGGAGATCGGTCTCGGCATTCCTGCTGAACCGCTCTTCCGATC*T
381	TGATTGATGGA	iPCRindex381	CAAGCAGAAGACGGCATACGAGATTCCATCAATCAGAGATCGGTCTCGGCATTCCTGCTGAACCGCTCTTCCGATC*T
382	GTTACGGGCCG	iPCRindex382	CAAGCAGAAGACGGCATACGAGATCGGCCCGTAACGAGATCGGTCTCGGCATTCCTGCTGAACCGCTCTTCCGATC*T
383	ACCAGCATACA	iPCRindex383	CAAGCAGAAGACGGCATACGAGATTGTATGCTGGTGAGATCGGTCTCGGCATTCCTGCTGAACCGCTCTTCCGATC*T
384	CGAGTTTAATG	iPCRindex384	CAAGCAGAAGACGGCATACGAGATCATTAAACTCGGAGATCGGTCTCGGCATTCCTGCTGAACCGCTCTTCCGATC*T
