# Supplementary material for: SASI-Seq: sample assurance Spike-Ins, and highly differentiating 384 barcoding for Illumina sequencing
Source: BMC Genomics. 2014 Feb 7;15(1):110. doi: 10.1186/1471-2164-15-110 (PMC4008303; doi:10.1186/1471-2164-15-110)
Supplement: Supplementary file 6 — Additional file 6: Table S5: Frequency of matches to each of the 384 Illumina 11-mer barcode sequences from sequencing runs of odd and even number barcoded libraries. (XLS 84 KB) [file 12864_2013_7011_MOESM6_ESM.xls]

## Sheet: Table S5
Table S5: Frequency of matches to each of the 384 Illumina 11-mer barcode sequences from sequencing runs of odd and even numbered barcoded libraries
Odd indexes							Even indexes
Decode rate	96.71% (perfect 95.58%)						Decode rate	98.46% (perfect 97.54%)
Number of expected barcodes		13729648					Number of expected barcodes		14783184
Number of unexpected barcodes		583					Number of unexpected barcodes		672
% unexpected		0.00424629					% unexpected		0.00454571
Tag Index	Tag	PERFECT_MATCHES	ONE_MISMATCH_MATCHES				Tag Index	Tag	PERFECT_MATCHES	ONE_MISMATCH_MATCHES
1	AGTGATTAGCA	58016	588				1	AGTGATTAGCA	0	0
2	GAATCCCCCTA	4	3				2	GAATCCCCCTA	82764	741
3	CCTGGGAAACT	82852	682				3	CCTGGGAAACT	1	0
4	TACCTCCCAGG	1	0				4	TACCTCCCAGG	76277	601
5	ATTTGTGGTAT	116301	1002				5	ATTTGTGGTAT	1	0
6	CCCGAGAGATC	1	5				6	CCCGAGAGATC	84541	745
7	GAGTATAGGGT	86079	1447				7	GAGTATAGGGT	0	0
8	TCTTAATTGAG	0	0				8	TCTTAATTGAG	103762	867
9	ACGTTCTGTCG	94113	1114				9	ACGTTCTGTCG	0	0
10	CATAATGGCGA	1	1				10	CATAATGGCGA	94454	640
11	GGCCGGAACAT	121756	5349				11	GGCCGGAACAT	1	0
12	TCACTTCAAGA	2	0				12	TCACTTCAAGA	107759	712
13	AGCTGGCCTTC	73169	707				13	AGCTGGCCTTC	3	0
14	CTGCACATTGG	2	0				14	CTGCACATTGG	81701	652
15	GGTCCTTCGAT	71384	1715				15	GGTCCTTCGAT	0	0
16	TTCGCACCCGA	1	0				16	TTCGCACCCGA	80419	580
17	CCGTAAATTAC	88447	1126				17	CCGTAAATTAC	0	0
18	GTAGTCGATAT	2	1				18	GTAGTCGATAT	67121	652
19	TGTAAGAATCA	98880	838				19	TGTAAGAATCA	0	0
20	AGGCCCGCCGT	1	0				20	AGGCCCGCCGT	78270	785
21	CTCCACGCAAG	76449	746				21	CTCCACGCAAG	0	0
22	GTCTTTGATTA	0	0				22	GTCTTTGATTA	52475	459
23	TAGAGCCCGCC	107358	836				23	TAGAGCCCGCC	0	0
24	AGAAATGGAGG	0	1				24	AGAAATGGAGG	106190	951
25	CAGCGCTGGTT	98880	919				25	CAGCGCTGGTT	0	0
26	GTTGACGAATA	3	0				26	GTTGACGAATA	68194	599
27	TGCATCAGCGC	63351	714				27	TGCATCAGCGC	0	0
28	AGCCATATGAG	0	0				28	AGCCATATGAG	74695	813
29	CCTGCCCCTGT	93883	1481				29	CCTGCCCCTGT	0	1
30	GGTATAAAACC	1	1				30	GGTATAAAACC	65455	667
31	TAAAGTCATGC	87950	732				31	TAAAGTCATGC	0	1
32	AGAACTCAGAA	2	0				32	AGAACTCAGAA	94358	796
33	CAGCTTAATCG	76788	958				33	CAGCTTAATCG	0	0
34	GGCTTAAGAGA	1	0				34	GGCTTAAGAGA	72130	639
35	TCACCTGTCGG	52605	659				35	TCACCTGTCGG	0	0
36	ATAGTGATACT	0	0				36	ATAGTGATACT	85130	810
37	CATCAGCGAAC	87182	928				37	CATCAGCGAAC	0	0
38	GCGCCATGGGA	5	0				38	GCGCCATGGGA	79259	771
39	TGTTGAACTCC	64517	644				39	TGTTGAACTCC	0	0
40	ATATACGCAGT	1	0				40	ATATACGCAGT	63930	600
41	CGCACGACGTA	73137	876				41	CGCACGACGTA	0	0
42	GGGACAGAAGG	0	1				42	GGGACAGAAGG	55215	530
43	TTAACAAGTAT	63157	562				43	TTAACAAGTAT	0	2
44	ACTCCTGGGTA	0	0				44	ACTCCTGGGTA	66883	771
45	CAGAAAACCCC	86012	822				45	CAGAAAACCCC	0	3
46	GCACGAGCAGT	1	0				46	GCACGAGCAGT	88742	999
47	TATTATGCTTC	82942	713				47	TATTATGCTTC	0	0
48	AGCGACTGTAT	1	4				48	AGCGACTGTAT	89024	789
49	CCTTGCGACAG	96213	870				49	CCTTGCGACAG	0	1
50	GTTAGATTGCA	2	0				50	GTTAGATTGCA	68796	691
51	TAAATACCATC	95036	664				51	TAAATACCATC	167	4
52	ATATTTTTTAG	116	1				52	ATATTTTTTAG	98540	663
53	CCCTAAACGCT	79199	677				53	CCCTAAACGCT	0	0
54	GATTGTTAGGA	1	0				54	GATTGTTAGGA	69740	588
55	TACCGAGTCTC	84915	1412				55	TACCGAGTCTC	0	0
56	AGAACAAATTG	3	0				56	AGAACAAATTG	92085	670
57	CTTGATCTCAT	56872	656				57	CTTGATCTCAT	0	1
58	GCCACGCGTTA	1	0				58	GCCACGCGTTA	70614	628
59	TATAGATACGG	60117	842				59	TATAGATACGG	0	0
60	ATACCCAGCCA	1	1				60	ATACCCAGCCA	93398	725
61	CCCGGATGTAC	72164	702				61	CCCGGATGTAC	0	0
62	GATCTCGGCTT	2	0				62	GATCTCGGCTT	105360	1048
63	TAGCCGCTTTG	95819	786				63	TAGCCGCTTTG	0	2
64	CTAAATACAGC	1	0				64	CTAAATACAGC	101659	567
65	GGGTTTTACCA	97201	1541				65	GGGTTTTACCA	0	0
66	ATATCCATTGC	1	0				66	ATATCCATTGC	78832	537
67	CTCCCGAGAGT	94788	1572				67	CTCCCGAGAGT	0	0
68	GAATATCTCCG	1	0				68	GAATATCTCCG	22417	265
69	TACTAACCCAC	77076	561				69	TACTAACCCAC	0	2
70	AAATGATACAA	1	3				70	AAATGATACAA	92063	613
71	CCCCATTATTT	97335	893				71	CCCCATTATTT	0	0
72	GAGTCGCGACG	1	0				72	GAGTCGCGACG	96327	919
73	TGGTTGTGGCC	64325	591				73	TGGTTGTGGCC	0	0
74	ATTCAAGGAAA	3	0				74	ATTCAAGGAAA	79489	594
75	CCAAGATCTGG	69449	1382				75	CCAAGATCTGG	0	1
76	ATACTGTATCA	3	0				76	ATACTGTATCA	89831	639
77	CCGATTCGTGC	65682	3305				77	CCGATTCGTGC	0	0
78	TGACAACGCTG	1	0				78	TGACAACGCTG	70120	515
79	GGCTGTCTTAT	67516	2899				79	GGCTGTCTTAT	0	0
80	ACCCTGGCCTG	14	1				80	ACCCTGGCCTG	88290	591
81	CGTACGCTTAT	103832	995				81	CGTACGCTTAT	0	1
82	TTGCACTTAAT	1	0				82	TTGCACTTAAT	89283	668
83	GACAAAGAGAA	73418	689				83	GACAAAGAGAA	1	9
84	AACCACAGCAC	1	1				84	AACCACAGCAC	110586	743
85	CTTATCTAGAG	76837	770				85	CTTATCTAGAG	0	0
86	TAATGTGGTCA	2	0				86	TAATGTGGTCA	92700	749
87	GCGCGCGAGCT	91845	924				87	GCGCGCGAGCT	0	1
88	TCCATGTGTGT	3	0				88	TCCATGTGTGT	64665	752
89	GGAGGAATCCA	106985	1556				89	GGAGGAATCCA	0	0
90	ATCAAAATAGG	0	0				90	ATCAAAATAGG	87122	627
91	CAAGACTGCCA	90779	646				91	CAAGACTGCCA	0	0
92	TAGGATGGACC	0	0				92	TAGGATGGACC	85782	805
93	GATCGGACCTA	96644	1075				93	GATCGGACCTA	0	0
94	CCCAAAGGAAT	2	1				94	CCCAAAGGAAT	103128	645
95	TACCTAACGCA	102776	681				95	TACCTAACGCA	0	0
96	GTCAGGTTCAG	0	0				96	GTCAGGTTCAG	81423	834
97	ACCTCCAACCC	79768	689				97	ACCTCCAACCC	0	2
98	CGTTTCAGCCA	0	0				98	CGTTTCAGCCA	77425	678
99	TAAGGTTAGAT	53847	611				99	TAAGGTTAGAT	0	0
100	ATATACCAGAC	0	1				100	ATATACCAGAC	68186	472
101	GGAGAGACTGT	78460	1180				101	GGAGAGACTGT	0	0
102	CTCATCTTAGC	0	0				102	CTCATCTTAGC	65931	474
103	AATTTGGCCGT	61526	548				103	AATTTGGCCGT	0	0
104	TTAAGGAAGTA	0	1				104	TTAAGGAAGTA	63890	654
105	ACCGATCCAGA	63733	1284				105	ACCGATCCAGA	0	0
106	CAACGGGACTG	0	0				106	CAACGGGACTG	75239	630
107	TCCAGTACAAC	67283	593				107	TCCAGTACAAC	0	0
108	GAGGACGATGC	0	0				108	GAGGACGATGC	56994	642
109	AAGGGTCGCTT	59362	581				109	AAGGGTCGCTT	0	0
110	CCCATGTAGCA	0	0				110	CCCATGTAGCA	70341	491
111	GTGAAGTGGAC	43323	589				111	GTGAAGTGGAC	0	0
112	TAATAATTACA	0	5				112	TAATAATTACA	67039	413
113	GCTGTAACGTG	72491	831				113	GCTGTAACGTG	0	0
114	AAAAGCTGCGT	0	0				114	AAAAGCTGCGT	51977	452
115	CGCGCAAACAG	57925	609				115	CGCGCAAACAG	0	0
116	TAATTTTCCCC	1	4				116	TAATTTTCCCC	53557	539
117	GGATACTGGTT	43735	735				117	GGATACTGGTT	0	1
118	AGGGGGAAGCG	1	2				118	AGGGGGAAGCG	53831	532
119	CAACGCCAAAA	53665	417				119	CAACGCCAAAA	0	0
120	ACGAAGCCTGT	0	0				120	ACGAAGCCTGT	56537	553
121	TACGTTGCCAG	72158	856				121	TACGTTGCCAG	0	0
122	AATTAACTTAT	0	3				122	AATTAACTTAT	54020	426
123	CTCGGTATGGG	75909	1196				123	CTCGGTATGGG	0	0
124	TCGTGTGAATT	0	0				124	TCGTGTGAATT	82079	903
125	ATAATTAGTTC	84023	722				125	ATAATTAGTTC	0	0
126	GGCTAATTCCT	0	0				126	GGCTAATTCCT	83289	1057
127	AGAAGGTCGTG	66687	850				127	AGAAGGTCGTG	0	0
128	CGTGAGGGGGT	0	1				128	CGTGAGGGGGT	69583	1076
129	TAGGCTAAAGG	52186	473				129	TAGGCTAAAGG	0	0
130	GAAGTGGCTTC	1	0				130	GAAGTGGCTTC	71459	841
131	ATCGCATAGCG	78364	597				131	ATCGCATAGCG	0	0
132	CTCCTAAGCTC	0	0				132	CTCCTAAGCTC	72543	701
133	AAATCATGATT	65696	560				133	AAATCATGATT	0	1
134	CGCATACGGAA	0	1				134	CGCATACGGAA	71677	758
135	TGCAGCCACAG	62506	900				135	TGCAGCCACAG	7	0
136	ACCTGGTGCTT	1	0				136	ACCTGGTGCTT	42505	431
137	GTTTTCATAAG	63547	622				137	GTTTTCATAAG	0	0
138	AAACTGAGATG	0	0				138	AAACTGAGATG	84083	695
139	CAGTGCGCTGT	65755	896				139	CAGTGCGCTGT	0	0
140	TGAGTGGGCCA	0	1				140	TGAGTGGGCCA	80335	958
141	ATTCTCTCAAC	64613	583				141	ATTCTCTCAAC	0	0
142	CCTCCTTTACG	0	1				142	CCTCCTTTACG	77590	720
143	AGAGAACTTTA	69071	650				143	AGAGAACTTTA	0	0
144	TACTACCAGGT	1	0				144	TACTACCAGGT	65664	822
145	ATTGCTACATC	54955	466				145	ATTGCTACATC	0	0
146	GGAGTCACACG	0	0				146	GGAGTCACACG	48609	530
147	CGGTGGAGCTC	66819	2235				147	CGGTGGAGCTC	0	0
148	TTCGGCCCAAT	0	0				148	TTCGGCCCAAT	76093	734
149	ACGAGACACCC	74141	785				149	ACGAGACACCC	0	0
150	GTCTAGACAAA	0	1				150	GTCTAGACAAA	73694	687
151	ACCGTACGTTG	74725	1091				151	ACCGTACGTTG	0	0
152	CTAACCCTCTC	1	5				152	CTAACCCTCTC	88569	1605
153	TAGATTTAACT	89591	701				153	TAGATTTAACT	0	1
154	AGATTAGAGTA	0	1				154	AGATTAGAGTA	82494	733
155	GGGACGTTTTC	80294	1197				155	GGGACGTTTTC	0	0
156	TATACCAAGAA	0	1				156	TATACCAAGAA	68942	531
157	CGGCGAGCCAG	80843	1628				157	CGGCGAGCCAG	0	0
158	ATTTGAAAACG	0	1				158	ATTTGAAAACG	73184	648
159	CCCTTTCTGGA	96139	1043				159	CCCTTTCTGGA	0	0
160	TGACTGCAGCG	0	0				160	TGACTGCAGCG	71981	618
161	ACGATCAAGTT	108145	1509				161	ACGATCAAGTT	0	0
162	GAAATGCTGAC	0	0				162	GAAATGCTGAC	77388	699
163	GCTACCTGAAG	78054	751				163	GCTACCTGAAG	0	1
164	AGGAACTACAC	0	1				164	AGGAACTACAC	107618	936
165	TCGGCCGGTCA	66678	2589				165	TCGGCCGGTCA	0	2
166	TTTTCCAGCGT	0	0				166	TTTTCCAGCGT	104393	1050
167	AATCGTAGCCG	75797	755				167	AATCGTAGCCG	0	0
168	GTAAACTACGA	0	0				168	GTAAACTACGA	62423	541
169	ACGAGTATCTG	59063	678				169	ACGAGTATCTG	10	0
170	CAAAGGGTGGT	42	2				170	CAAAGGGTGGT	43724	941
171	TAGGTGAGAAA	51057	585				171	TAGGTGAGAAA	12	2
172	AGCGGATTAGT	0	0				172	AGCGGATTAGT	44451	526
173	GTTTGTATGTC	50536	510				173	GTTTGTATGTC	1	0
174	AACACATCTGA	1	1				174	AACACATCTGA	61098	476
175	CTACCAATGAC	61190	567				175	CTACCAATGAC	0	0
176	TGAGGGCTCGG	0	1				176	TGAGGGCTCGG	42472	497
177	AAATGTGTCGC	55573	529				177	AAATGTGTCGC	0	0
178	GCCCACACCGG	0	0				178	GCCCACACCGG	57441	634
179	CCGGTAGCTCC	68135	1154				179	CCGGTAGCTCC	0	0
180	AAGAATTATGG	0	1				180	AAGAATTATGG	71628	589
181	TCTCGTCATAT	57456	904				181	TCTCGTCATAT	0	1
182	GACTTTTGGTC	1	0				182	GACTTTTGGTC	56879	519
183	ATTTCGTTCCA	38812	441				183	ATTTCGTTCCA	0	0
184	TCCCGGAGCCA	0	0				184	TCCCGGAGCCA	60562	644
185	GGGGGCCGGAC	90731	1261				185	GGGGGCCGGAC	0	4
186	ACTACGTTTGG	0	0				186	ACTACGTTTGG	56673	493
187	CTTTAATCTAA	60402	512				187	CTTTAATCTAA	0	1
188	AGGCAAAAATC	0	13				188	AGGCAAAAATC	56632	455
189	TTTGATTCTCG	64781	1012				189	TTTGATTCTCG	0	1
190	AGGGACATCGA	0	0				190	AGGGACATCGA	86303	806
191	GATCCTTACCC	81800	1052				191	GATCCTTACCC	0	0
192	CGATCCTCGCG	0	0				192	CGATCCTCGCG	90543	1393
193	TATTGGCACTT	40952	358				193	TATTGGCACTT	0	0
194	AAAGAATCGCC	0	1				194	AAAGAATCGCC	74783	657
195	GGAAGCCCATT	45894	646				195	GGAAGCCCATT	0	0
196	CCCCTTCGCAG	0	3				196	CCCCTTCGCAG	50891	508
197	TGTCTATTCAC	104934	1004				197	TGTCTATTCAC	0	0
198	GAACGCTTTGA	0	1				198	GAACGCTTTGA	51324	482
199	AGGGACCCACC	41340	434				199	AGGGACCCACC	0	1
200	CACATCGTTTT	0	0				200	CACATCGTTTT	52322	555
201	ATGGTTCTCCG	15257	337				201	ATGGTTCTCCG	0	0
202	TGCCGCTGAAA	0	1				202	TGCCGCTGAAA	67622	644
203	AACACTCTAGT	96991	904				203	AACACTCTAGT	0	0
204	TCCTCGGGGTC	0	0				204	TCCTCGGGGTC	83891	913
205	AGAATCGCTAG	41837	362				205	AGAATCGCTAG	0	0
206	GAAGTCAGGTA	0	0				206	GAAGTCAGGTA	69244	965
207	CGCGGCTCATC	67318	906				207	CGCGGCTCATC	0	0
208	AACCCAAATAT	0	5				208	AACCCAAATAT	45939	419
209	TCTCAGAACTG	45971	415				209	TCTCAGAACTG	32	0
210	GCAATTAGGAG	0	0				210	GCAATTAGGAG	46754	409
211	AGTAAACGCGT	40199	405				211	AGTAAACGCGT	0	0
212	CATACAGCATG	0	0				212	CATACAGCATG	50802	410
213	ACGCAGAGAGA	34118	319				213	ACGCAGAGAGA	0	1
214	TGACGCGATTT	1	0				214	TGACGCGATTT	62823	632
215	AACATTCACCA	81314	775				215	AACATTCACCA	0	1
216	GGCCTCATATT	2	0				216	GGCCTCATATT	78752	1391
217	GACGCTCACTG	65487	736				217	GACGCTCACTG	0	0
218	CCGGGCGGAGC	0	2				218	CCGGGCGGAGC	41001	385
219	TTCCCGTTTAA	30853	720				219	TTCCCGTTTAA	0	1
220	GTAACTGAGTG	0	0				220	GTAACTGAGTG	42965	439
221	AACCTATGCCT	57977	435				221	AACCTATGCCT	0	1
222	CCAAAGAACAT	2	7				222	CCAAAGAACAT	67981	512
223	TCTCGGGTGAC	46509	717				223	TCTCGGGTGAC	0	0
224	GGTGTTGTTTT	0	7				224	GGTGTTGTTTT	53840	801
225	AACCCGTAGTA	84871	803				225	AACCCGTAGTA	0	0
226	CTGCCTACTAA	13	2				226	CTGCCTACTAA	84439	701
227	TCAGTATTTAT	134072	1147				227	TCAGTATTTAT	2	3
228	GCTAGGGAAAA	0	1				228	GCTAGGGAAAA	91936	926
229	AGTTACGAGGG	62512	555				229	AGTTACGAGGG	0	0
230	CGACCTAGGTT	0	0				230	CGACCTAGGTT	72288	960
231	GCCTCGATAGG	38205	553				231	GCCTCGATAGG	0	0
232	ATTAGTCAAAC	0	0				232	ATTAGTCAAAC	45770	401
233	CTTACTGAACT	53298	517				233	CTTACTGAACT	0	0
234	TCAATTGTGCA	9	0				234	TCAATTGTGCA	71066	592
235	GTACATGTCAC	46070	492				235	GTACATGTCAC	0	0
236	ACGTATCATTA	0	1				236	ACGTATCATTA	46497	461
237	CATGGACTCTG	43012	502				237	CATGGACTCTG	0	0
238	TCATGCTCCAT	0	1				238	TCATGCTCCAT	67494	551
239	GCTAACTCTGC	91354	743				239	GCTAACTCTGC	0	0
240	CCCTACTTCAA	0	4				240	CCCTACTTCAA	117407	963
241	AGTACTACGCG	70127	614				241	AGTACTACGCG	0	0
242	TCACCGGCTAT	0	1				242	TCACCGGCTAT	59307	489
243	ACTATTTAATA	46932	391				243	ACTATTTAATA	0	1
244	CGGACTTGCTG	0	0				244	CGGACTTGCTG	83164	654
245	TCACATCTTCC	78794	707				245	TCACATCTTCC	0	0
246	GACCACCTGTA	0	0				246	GACCACCTGTA	94421	799
247	ATCAATCCCAG	71157	572				247	ATCAATCCCAG	0	0
248	CCAAGCAGGCC	0	5				248	CCAAGCAGGCC	61945	557
249	TGTGCATAGTT	62677	609				249	TGTGCATAGTT	0	0
250	AACGCAGTCCA	0	1				250	AACGCAGTCCA	54108	521
251	GCGTTGGTAAT	105663	1242				251	GCGTTGGTAAT	0	0
252	CTTCAGTAGGA	0	0				252	CTTCAGTAGGA	111004	876
253	TAGCCTTCTGT	79883	784				253	TAGCCTTCTGT	0	0
254	GTCCCACGAAG	0	0				254	GTCCCACGAAG	104119	1074
255	TAGTTCCTATT	61733	673				255	TAGTTCCTATT	0	2
256	CCCAACCGGTG	0	0				256	CCCAACCGGTG	63408	726
257	TCTTAAAGATT	68593	586				257	TCTTAAAGATT	0	4
258	GGTCTCCTTGC	0	1				258	GGTCTCCTTGC	55830	646
259	AATGAGCAGAG	60760	544				259	AATGAGCAGAG	2	0
260	CATATTCCCTT	1	1				260	CATATTCCCTT	94079	925
261	TGTTACCCGTA	64787	633				261	TGTTACCCGTA	0	0
262	GATAATTTTCT	0	1				262	GATAATTTTCT	85170	625
263	AACCTTGAGGG	99383	860				263	AACCTTGAGGG	0	0
264	CGATAAAACGC	0	0				264	CGATAAAACGC	114319	832
265	CCTAGAGAGTT	89409	937				265	CCTAGAGAGTT	0	2
266	GTCACCATGGA	0	0				266	GTCACCATGGA	79638	765
267	CTGTGGCCCCG	31074	371				267	CTGTGGCCCCG	0	2
268	TGGGAGGCGAA	0	1				268	TGGGAGGCGAA	70701	607
269	GCTGCCGTCAC	47693	518				269	GCTGCCGTCAC	5	0
270	ATCTTCTATGT	0	1				270	ATCTTCTATGT	84547	758
271	CTACTTGCTCT	81738	728				271	CTACTTGCTCT	0	4
272	TGGGCCTTTAG	0	0				272	TGGGCCTTTAG	57616	515
273	GATACACCGGC	86733	814				273	GATACACCGGC	0	0
274	TGCGCTCGGAT	0	0				274	TGCGCTCGGAT	54894	571
275	CACAGGTCAAA	123718	1070				275	CACAGGTCAAA	0	0
276	TCTGAGTGCCC	0	0				276	TCTGAGTGCCC	112707	1118
277	GTTGTGTAGCT	86055	1111				277	GTTGTGTAGCT	1	1
278	ATGCGGGGCGG	0	0				278	ATGCGGGGCGG	73913	646
279	CCGGTGTAAAC	45635	728				279	CCGGTGTAAAC	0	0
280	TGGCAAGTTCG	0	0				280	TGGCAAGTTCG	85391	837
281	GTAGAATGAGT	79060	921				281	GTAGAATGAGT	0	1
282	CCCTATGGCCC	0	0				282	CCCTATGGCCC	64296	737
283	TCTATCCTCAT	121586	1130				283	TCTATCCTCAT	0	1
284	GAGTGTACTTG	0	0				284	GAGTGTACTTG	86420	1088
285	ATCGCGAGTAC	105166	930				285	ATCGCGAGTAC	0	0
286	CGGTCCCAAGT	0	0				286	CGGTCCCAAGT	127751	1358
287	TTCTGGGAGAG	258489	4218				287	TTCTGGGAGAG	0	0
288	AACTTCGAAAA	0	0				288	AACTTCGAAAA	152786	1175
289	GCGTCCACACA	46591	478				289	GCGTCCACACA	0	0
290	CGAGGTGCCGT	14	1				290	CGAGGTGCCGT	61584	919
291	TTTATTAGACG	56224	585				291	TTTATTAGACG	0	0
292	GGGCTCCGACA	62	3				292	GGGCTCCGACA	79862	835
293	AAGTTTATCAA	93700	690				293	AAGTTTATCAA	0	0
294	CACGTGTGCGG	1	2				294	CACGTGTGCGG	119508	1067
295	ACGTCAAGGAT	60586	456				295	ACGTCAAGGAT	6	0
296	GTGACAGCTAC	0	0				296	GTGACAGCTAC	87161	904
297	AGCTTTACATG	47709	436				297	AGCTTTACATG	0	0
298	TATGAACAACT	1	2				298	TATGAACAACT	44740	369
299	GTAGATCGCTA	73510	1078				299	GTAGATCGCTA	71	0
300	AAGCGTCTACC	4	0				300	AAGCGTCTACC	78482	715
301	CATTTTTGAAG	50312	498				301	CATTTTTGAAG	0	0
302	TGTAGCTTACC	0	0				302	TGTAGCTTACC	49169	468
303	GTGAGCGGCAA	47626	497				303	GTGAGCGGCAA	167	3
304	ATGAGCCTGAT	1	0				304	ATGAGCCTGAT	54349	464
305	TCGAAACGAGG	49828	565				305	TCGAAACGAGG	0	1
306	GACAGTAGTCC	0	0				306	GACAGTAGTCC	85553	887
307	TTTAGCTCGGT	43965	883				307	TTTAGCTCGGT	0	0
308	GCTTGAGGACC	0	0				308	GCTTGAGGACC	49236	452
309	ACAGACGCCTA	41093	281				309	ACAGACGCCTA	0	0
310	TTGGACAGGGC	0	0				310	TTGGACAGGGC	52457	544
311	AAATTCAGTAT	51186	415				311	AAATTCAGTAT	0	0
312	CTGTCGAAATA	0	0				312	CTGTCGAAATA	80440	708
313	TGGGTATCAGG	43304	601				313	TGGGTATCAGG	0	0
314	GCTATCAGTCT	0	0				314	GCTATCAGTCT	44293	403
315	AAGGCGGTAAG	51235	613				315	AAGGCGGTAAG	0	2
316	CGATTGGGTTT	0	0				316	CGATTGGGTTT	58480	700
317	TGCCCAGCATA	91674	890				317	TGCCCAGCATA	0	0
318	GCACTGGGCGC	0	1				318	GCACTGGGCGC	56599	551
319	ATGGGAATAAA	51629	470				319	ATGGGAATAAA	0	3
320	CTACCCGGTTG	0	0				320	CTACCCGGTTG	66501	648
321	CATCCAGATCA	83167	932				321	CATCCAGATCA	0	0
322	GAAGCAATTAG	0	1				322	GAAGCAATTAG	67530	671
323	ATGGCGTCCTT	54619	560				323	ATGGCGTCCTT	2	0
324	CAATATATTGA	0	1				324	CAATATATTGA	131409	980
325	TTGGACGACCG	37324	469				325	TTGGACGACCG	0	0
326	GATTGACCAAA	0	1				326	GATTGACCAAA	46290	439
327	CGAACATACCT	50264	579				327	CGAACATACCT	5	2
328	TTCATCCAATA	1	2				328	TTCATCCAATA	66522	563
329	GCGGGAAAGGC	40289	448				329	GCGGGAAAGGC	0	3
330	CAGGGATCACT	0	0				330	CAGGGATCACT	113794	981
331	GTGTTACTTCC	60773	741				331	GTGTTACTTCC	0	0
332	ACGGGTGTTGA	0	0				332	ACGGGTGTTGA	66832	930
333	CCTGATGGTAG	73856	1305				333	CCTGATGGTAG	0	0
334	TTCGTGCTTTC	0	2				334	TTCGTGCTTTC	102681	913
335	GACGCGACGAT	61847	520				335	GACGCGACGAT	11	19
336	ATTGTTAACGA	0	0				336	ATTGTTAACGA	114003	825
337	CAAGCGCGTCC	72642	717				337	CAAGCGCGTCC	0	0
338	TTATCGTCAAG	12	0				338	TTATCGTCAAG	55720	429
339	CTAGAAGTCGA	34683	495				339	CTAGAAGTCGA	0	0
340	TCGGCATGATC	0	1				340	TCGGCATGATC	77889	1041
341	GACGGCGCACA	49918	424				341	GACGGCGCACA	0	2
342	AGACCGTGGAC	0	0				342	AGACCGTGGAC	116546	1162
343	CAGGTGACGGC	38351	582				343	CAGGTGACGGC	0	0
344	TCGTGTCGGAG	0	1				344	TCGTGTCGGAG	81125	1017
345	TTTCGTGTAGA	59049	583				345	TTTCGTGTAGA	0	0
346	GCCAGTGCTTT	4	2				346	GCCAGTGCTTT	54490	591
347	ATGTTGCGGGA	59197	612				347	ATGTTGCGGGA	0	0
348	CGCTTGTATAG	0	0				348	CGCTTGTATAG	146160	1208
349	TCGTCACTGGC	54730	1081				349	TCGTCACTGGC	0	0
350	GCTTTTACTGA	0	0				350	GCTTTTACTGA	52969	398
351	AGCAGGGACGC	35763	495				351	AGCAGGGACGC	0	1
352	CCGCTCGACTA	0	0				352	CCGCTCGACTA	58105	615
353	TTCTGATTTTG	58190	611				353	TTCTGATTTTG	0	1
354	GATGTGCGTGT	0	0				354	GATGTGCGTGT	72348	903
355	ACCCCGCTCCT	61022	683				355	ACCCCGCTCCT	0	1
356	CAGATTGTAAC	0	1				356	CAGATTGTAAC	59284	618
357	TGCTCCACCAA	56670	702				357	TGCTCCACCAA	0	1
358	GCGATATTCGG	0	0				358	GCGATATTCGG	75370	700
359	ACAGGGGCAAC	52945	492				359	ACAGGGGCAAC	0	0
360	CTCTGATCCGT	0	0				360	CTCTGATCCGT	157797	1427
361	TCATTGACTTG	49009	469				361	TCATTGACTTG	1	0
362	GGAAATCGTAC	42	0				362	GGAAATCGTAC	54869	578
363	AACTTACTGCG	88287	796				363	AACTTACTGCG	16	0
364	CGACGGATTAA	0	0				364	CGACGGATTAA	39771	463
365	TTGCGATGTCC	45806	533				365	TTGCGATGTCC	0	0
366	GGATCGCACAG	0	0				366	GGATCGCACAG	49463	449
367	ACCAAATTGTA	116392	1068				367	ACCAAATTGTA	29	1
368	CTGGTCAGTTT	0	0				368	CTGGTCAGTTT	58158	608
369	GCCAAGGCGCC	55289	829				369	GCCAAGGCGCC	0	0
370	ATGTAAGTCTT	0	0				370	ATGTAAGTCTT	71826	777
371	GGTGCTCCACA	45819	950				371	GGTGCTCCACA	1	1
372	CTGGTAGAGGT	0	0				372	CTGGTAGAGGT	143121	2061
373	GCAGATTCCAG	46901	473				373	GCAGATTCCAG	0	0
374	ATGGTTGCAAT	1	0				374	ATGGTTGCAAT	82720	823
375	GCGGGTAGATA	185648	2183				375	GCGGGTAGATA	3	0
376	CCACTCTTGGG	11	0				376	CCACTCTTGGG	104488	897
377	GTGAGGTATGT	90831	1669				377	GTGAGGTATGT	0	0
378	AACGTTTATAC	0	0				378	AACGTTTATAC	57846	431
379	GTGCCGCCAGC	50853	544				379	GTGCCGCCAGC	0	1
380	CGCGTTACTCA	0	0				380	CGCGTTACTCA	266314	1827
381	TGATTGATGGA	47376	485				381	TGATTGATGGA	0	0
382	GTTACGGGCCG	0	0				382	GTTACGGGCCG	56306	643
383	ACCAGCATACA	47753	326				383	ACCAGCATACA	0	0
384	CGAGTTTAATG	15	3				384	CGAGTTTAATG	74912	555
