# Supplementary material for: SASI-Seq: sample assurance Spike-Ins, and highly differentiating 384 barcoding for Illumina sequencing
Source: BMC Genomics. 2014 Feb 7;15(1):110. doi: 10.1186/1471-2164-15-110 (PMC4008303; doi:10.1186/1471-2164-15-110)
Supplement: Supplementary file 8 — Additional file 8: Table S7: List of sequencing datasets used in this study and submitted to ENA read archive under accession number ERP001281. (XLS 98 KB) [file 12864_2013_7011_MOESM8_ESM.xls]

## Sheet: Table S1
Table S7: List of sequencing datasets used in this study and submitted to ENA read archive under accession number ERP001281
Sample #	Experiment	Condition
ERS123621	Shearing experiment (Figure 2)	Shearing to 200bp average fragment size
ERS123622	Shearing experiment (Figure 2)	Shearing to 200bp average fragment size
ERS123623	Shearing experiment (Figure 2)	Shearing to 300bp average fragment size
ERS123624	Shearing experiment (Figure 2)	Shearing to 300bp average fragment size
ERS123625	Shearing experiment (Figure 2)	Shearing to 400bp average fragment size
ERS123626	Shearing experiment (Figure 2)	Shearing to 400bp average fragment size
ERS123627	Shearing experiment (Figure 2)	Shearing to 500bp average fragment size
ERS123628	Shearing experiment (Figure 2)	Shearing to 500bp average fragment size
ERS102978	Size selection experiment (Figure 3)	Pippin 300 tight cut prePCR
ERS102979	Size selection experiment (Figure 3)	Pippin 500 tight cut prePCR
ERS102980	Size selection experiment (Figure 3)	200-600bp SPRI library
ERS102981	Size selection experiment (Figure 3)	Pippin 300 tight cut post PCR
ERS102982	Size selection experiment (Figure 3)	Pippin 500 tight cut post PCR
ERS102983	Size selection experiment (Figure 3)	Caliper 300 cut
ERS102984	Size selection experiment (Figure 3)	Caliper 500 cut
ERS102985	Size selection experiment (Figure 3)	Gel 300bp cut
ERS102986	Size selection experiment (Figure 3)	400-600bp SPRI library
ERS126867	Size selection experiment (Figure 3)	After Sureselect enrichment without SASI probe
ERS343237	Oligo purity experiment (Table S2)	HPLC purified Barcode #1
ERS343238	Oligo purity experiment (Table S2)	HPLC purified Barcode #2
ERS343239	Oligo purity experiment (Table S2)	HPLC purified Barcode #3
ERS343240	Oligo purity experiment (Table S2)	HPLC purified Barcode #4
ERS343241	Oligo purity experiment (Table S2)	HPLC purified Barcode #5
ERS343242	Oligo purity experiment (Table S2)	HPLC purified Barcode #6
ERS343243	Oligo purity experiment (Table S2)	HPLC purified Barcode #7
ERS343244	Oligo purity experiment (Table S2)	HPLC purified Barcode #8
ERS343245	Oligo purity experiment (Table S2)	HPLC purified Barcode #9
ERS343246	Oligo purity experiment (Table S2)	HPLC purified Barcode #10
ERS343247	Oligo purity experiment (Table S2)	HPLC purified Barcode #11
ERS343248	Oligo purity experiment (Table S2)	HPLC purified Barcode #12
ERS343249	Oligo purity experiment (Table S2)	PAGE purified Barcode #13
ERS343250	Oligo purity experiment (Table S2)	PAGE purified Barcode #14
ERS343251	Oligo purity experiment (Table S2)	PAGE purified Barcode #15
ERS343252	Oligo purity experiment (Table S2)	PAGE purified Barcode #16
ERS343253	Oligo purity experiment (Table S2)	PAGE purified Barcode #17
ERS343254	Oligo purity experiment (Table S2)	PAGE purified Barcode #18
ERS343255	Oligo purity experiment (Table S2)	PAGE purified Barcode #19
ERS343256	Oligo purity experiment (Table S2)	PAGE purified Barcode #20
ERS343257	Oligo purity experiment (Table S2)	PAGE purified Barcode #21
ERS343258	Oligo purity experiment (Table S2)	PAGE purified Barcode #22
ERS343259	Oligo purity experiment (Table S2)	PAGE purified Barcode #23
ERS343260	Oligo purity experiment (Table S2)	PAGE purified Barcode #24
ERS343261	Oligo purity experiment (Table S2)	TruGrade purified Barcode #1
ERS343262	Oligo purity experiment (Table S2)	TruGrade purified Barcode #2
ERS343263	Oligo purity experiment (Table S2)	TruGrade purified Barcode #3
ERS343264	Oligo purity experiment (Table S2)	TruGrade purified Barcode #4
ERS343265	Oligo purity experiment (Table S2)	TruGrade purified Barcode #5
ERS343266	Oligo purity experiment (Table S2)	TruGrade purified Barcode #6
ERS343267	Oligo purity experiment (Table S2)	TruGrade purified Barcode #7
ERS343268	Oligo purity experiment (Table S2)	TruGrade purified Barcode #8
ERS343269	Oligo purity experiment (Table S2)	TruGrade purified Barcode #9
ERS343270	Oligo purity experiment (Table S2)	TruGrade purified Barcode #10
ERS343271	Oligo purity experiment (Table S2)	TruGrade purified Barcode #11
ERS343272	Oligo purity experiment (Table S2)	TruGrade purified Barcode #12
ERS343273	Oligo purity experiment (Table S2)	TruGrade purified Barcode #13
ERS343274	Oligo purity experiment (Table S2)	TruGrade purified Barcode #14
ERS343275	Oligo purity experiment (Table S2)	TruGrade purified Barcode #15
ERS343276	Oligo purity experiment (Table S2)	TruGrade purified Barcode #16
ERS343277	Oligo purity experiment (Table S2)	TruGrade purified Barcode #17
ERS343278	Oligo purity experiment (Table S2)	TruGrade purified Barcode #18
ERS343279	Oligo purity experiment (Table S2)	TruGrade purified Barcode #19
ERS343280	Oligo purity experiment (Table S2)	TruGrade purified Barcode #20
ERS343281	Oligo purity experiment (Table S2)	TruGrade purified Barcode #21
ERS343282	Oligo purity experiment (Table S2)	TruGrade purified Barcode #22
ERS343283	Oligo purity experiment (Table S2)	TruGrade purified Barcode #23
ERS343284	Oligo purity experiment (Table S2)	TruGrade purified Barcode #24
ERS227161	96 sample assurance demonstration (Tables 1 and S6)	Library #1
ERS227162	96 sample assurance demonstration (Tables 1 and S6)	Library #2
ERS227163	96 sample assurance demonstration (Tables 1 and S6)	Library #3
ERS227164	96 sample assurance demonstration (Tables 1 and S6)	Library #4
ERS227165	96 sample assurance demonstration (Tables 1 and S6)	Library #5
ERS227166	96 sample assurance demonstration (Tables 1 and S6)	Library #6
ERS227168	96 sample assurance demonstration (Tables 1 and S6)	Library #7
ERS227169	96 sample assurance demonstration (Tables 1 and S6)	Library #8
ERS227170	96 sample assurance demonstration (Tables 1 and S6)	Library #9
ERS227171	96 sample assurance demonstration (Tables 1 and S6)	Library #10
ERS227172	96 sample assurance demonstration (Tables 1 and S6)	Library #11
ERS227173	96 sample assurance demonstration (Tables 1 and S6)	Library #12
ERS227174	96 sample assurance demonstration (Tables 1 and S6)	Library #13
ERS227175	96 sample assurance demonstration (Tables 1 and S6)	Library #14
ERS227176	96 sample assurance demonstration (Tables 1 and S6)	Library #15
ERS227177	96 sample assurance demonstration (Tables 1 and S6)	Library #16
ERS227178	96 sample assurance demonstration (Tables 1 and S6)	Library #17
ERS227179	96 sample assurance demonstration (Tables 1 and S6)	Library #18
ERS227180	96 sample assurance demonstration (Tables 1 and S6)	Library #19
ERS227181	96 sample assurance demonstration (Tables 1 and S6)	Library #20
ERS227182	96 sample assurance demonstration (Tables 1 and S6)	Library #21
ERS227183	96 sample assurance demonstration (Tables 1 and S6)	Library #22
ERS227184	96 sample assurance demonstration (Tables 1 and S6)	Library #23
ERS227185	96 sample assurance demonstration (Tables 1 and S6)	Library #24
ERS227186	96 sample assurance demonstration (Tables 1 and S6)	Library #25
ERS227187	96 sample assurance demonstration (Tables 1 and S6)	Library #26
ERS227188	96 sample assurance demonstration (Tables 1 and S6)	Library #27
ERS227189	96 sample assurance demonstration (Tables 1 and S6)	Library #28
ERS227190	96 sample assurance demonstration (Tables 1 and S6)	Library #29
ERS227191	96 sample assurance demonstration (Tables 1 and S6)	Library #30
ERS227192	96 sample assurance demonstration (Tables 1 and S6)	Library #31
ERS227193	96 sample assurance demonstration (Tables 1 and S6)	Library #32
ERS227194	96 sample assurance demonstration (Tables 1 and S6)	Library #33
ERS227195	96 sample assurance demonstration (Tables 1 and S6)	Library #34
ERS227196	96 sample assurance demonstration (Tables 1 and S6)	Library #35
ERS227197	96 sample assurance demonstration (Tables 1 and S6)	Library #36
ERS227198	96 sample assurance demonstration (Tables 1 and S6)	Library #37
ERS227199	96 sample assurance demonstration (Tables 1 and S6)	Library #38
ERS227200	96 sample assurance demonstration (Tables 1 and S6)	Library #39
ERS227201	96 sample assurance demonstration (Tables 1 and S6)	Library #40
ERS227202	96 sample assurance demonstration (Tables 1 and S6)	Library #41
ERS227203	96 sample assurance demonstration (Tables 1 and S6)	Library #42
ERS227204	96 sample assurance demonstration (Tables 1 and S6)	Library #43
ERS227205	96 sample assurance demonstration (Tables 1 and S6)	Library #44
ERS227206	96 sample assurance demonstration (Tables 1 and S6)	Library #45
ERS227207	96 sample assurance demonstration (Tables 1 and S6)	Library #46
ERS227208	96 sample assurance demonstration (Tables 1 and S6)	Library #47
ERS227209	96 sample assurance demonstration (Tables 1 and S6)	Library #48
ERS227210	96 sample assurance demonstration (Tables 1 and S6)	Library #49
ERS227211	96 sample assurance demonstration (Tables 1 and S6)	Library #50
ERS227212	96 sample assurance demonstration (Tables 1 and S6)	Library #51
ERS227213	96 sample assurance demonstration (Tables 1 and S6)	Library #52
ERS227214	96 sample assurance demonstration (Tables 1 and S6)	Library #53
ERS227215	96 sample assurance demonstration (Tables 1 and S6)	Library #54
ERS227216	96 sample assurance demonstration (Tables 1 and S6)	Library #55
ERS227217	96 sample assurance demonstration (Tables 1 and S6)	Library #56
ERS227218	96 sample assurance demonstration (Tables 1 and S6)	Library #57
ERS227219	96 sample assurance demonstration (Tables 1 and S6)	Library #58
ERS227220	96 sample assurance demonstration (Tables 1 and S6)	Library #59
ERS227221	96 sample assurance demonstration (Tables 1 and S6)	Library #60
ERS227222	96 sample assurance demonstration (Tables 1 and S6)	Library #61
ERS227223	96 sample assurance demonstration (Tables 1 and S6)	Library #62
ERS227224	96 sample assurance demonstration (Tables 1 and S6)	Library #63
ERS227225	96 sample assurance demonstration (Tables 1 and S6)	Library #64
ERS227226	96 sample assurance demonstration (Tables 1 and S6)	Library #65
ERS227227	96 sample assurance demonstration (Tables 1 and S6)	Library #66
ERS227228	96 sample assurance demonstration (Tables 1 and S6)	Library #67
ERS227229	96 sample assurance demonstration (Tables 1 and S6)	Library #68
ERS227230	96 sample assurance demonstration (Tables 1 and S6)	Library #69
ERS227231	96 sample assurance demonstration (Tables 1 and S6)	Library #70
ERS227232	96 sample assurance demonstration (Tables 1 and S6)	Library #71
ERS227233	96 sample assurance demonstration (Tables 1 and S6)	Library #72
ERS227234	96 sample assurance demonstration (Tables 1 and S6)	Library #73
ERS227235	96 sample assurance demonstration (Tables 1 and S6)	Library #74
ERS227236	96 sample assurance demonstration (Tables 1 and S6)	Library #75
ERS227237	96 sample assurance demonstration (Tables 1 and S6)	Library #76
ERS227238	96 sample assurance demonstration (Tables 1 and S6)	Library #77
ERS227239	96 sample assurance demonstration (Tables 1 and S6)	Library #78
ERS227240	96 sample assurance demonstration (Tables 1 and S6)	Library #79
ERS227241	96 sample assurance demonstration (Tables 1 and S6)	Library #80
ERS227242	96 sample assurance demonstration (Tables 1 and S6)	Library #81
ERS227243	96 sample assurance demonstration (Tables 1 and S6)	Library #82
ERS227244	96 sample assurance demonstration (Tables 1 and S6)	Library #83
ERS227245	96 sample assurance demonstration (Tables 1 and S6)	Library #84
ERS227246	96 sample assurance demonstration (Tables 1 and S6)	Library #85
ERS227247	96 sample assurance demonstration (Tables 1 and S6)	Library #86
ERS227248	96 sample assurance demonstration (Tables 1 and S6)	Library #87
ERS227249	96 sample assurance demonstration (Tables 1 and S6)	Library #88
ERS227250	96 sample assurance demonstration (Tables 1 and S6)	Library #89
ERS227251	96 sample assurance demonstration (Tables 1 and S6)	Library #90
ERS227252	96 sample assurance demonstration (Tables 1 and S6)	Library #91
ERS227253	96 sample assurance demonstration (Tables 1 and S6)	Library #92
ERS227254	96 sample assurance demonstration (Tables 1 and S6)	Library #93
ERS227255	96 sample assurance demonstration (Tables 1 and S6)	Library #94
ERS227256	96 sample assurance demonstration (Tables 1 and S6)	Library #95
ERS227257	96 sample assurance demonstration (Tables 1 and S6)	Library #96
ERS346375	96 sample set with deliberate contamination (Tables 2 and 3)	Library #1
ERS346376	96 sample set with deliberate contamination (Tables 2 and 3)	Library #2
ERS346377	96 sample set with deliberate contamination (Tables 2 and 3)	Library #3
ERS346380	96 sample set with deliberate contamination (Tables 2 and 3)	Library #4
ERS346381	96 sample set with deliberate contamination (Tables 2 and 3)	Library #5
ERS346382	96 sample set with deliberate contamination (Tables 2 and 3)	Library #6
ERS346383	96 sample set with deliberate contamination (Tables 2 and 3)	Library #7
ERS346384	96 sample set with deliberate contamination (Tables 2 and 3)	Library #8
ERS346385	96 sample set with deliberate contamination (Tables 2 and 3)	Library #9
ERS346386	96 sample set with deliberate contamination (Tables 2 and 3)	Library #10
ERS346387	96 sample set with deliberate contamination (Tables 2 and 3)	Library #11
ERS346388	96 sample set with deliberate contamination (Tables 2 and 3)	Library #12
ERS346389	96 sample set with deliberate contamination (Tables 2 and 3)	Library #13
ERS346390	96 sample set with deliberate contamination (Tables 2 and 3)	Library #14
ERS346391	96 sample set with deliberate contamination (Tables 2 and 3)	Library #15
ERS346392	96 sample set with deliberate contamination (Tables 2 and 3)	Library #16
ERS346393	96 sample set with deliberate contamination (Tables 2 and 3)	Library #17
ERS346394	96 sample set with deliberate contamination (Tables 2 and 3)	Library #18
ERS346395	96 sample set with deliberate contamination (Tables 2 and 3)	Library #19
ERS346396	96 sample set with deliberate contamination (Tables 2 and 3)	Library #20
ERS346397	96 sample set with deliberate contamination (Tables 2 and 3)	Library #21
ERS346398	96 sample set with deliberate contamination (Tables 2 and 3)	Library #22
ERS346399	96 sample set with deliberate contamination (Tables 2 and 3)	Library #23
ERS346400	96 sample set with deliberate contamination (Tables 2 and 3)	Library #24
ERS346401	96 sample set with deliberate contamination (Tables 2 and 3)	Library #25
ERS346402	96 sample set with deliberate contamination (Tables 2 and 3)	Library #26
ERS346403	96 sample set with deliberate contamination (Tables 2 and 3)	Library #27
ERS346404	96 sample set with deliberate contamination (Tables 2 and 3)	Library #28
ERS346405	96 sample set with deliberate contamination (Tables 2 and 3)	Library #29
ERS346406	96 sample set with deliberate contamination (Tables 2 and 3)	Library #30
ERS346407	96 sample set with deliberate contamination (Tables 2 and 3)	Library #31
ERS346408	96 sample set with deliberate contamination (Tables 2 and 3)	Library #32
ERS346409	96 sample set with deliberate contamination (Tables 2 and 3)	Library #33
ERS346410	96 sample set with deliberate contamination (Tables 2 and 3)	Library #34
ERS346411	96 sample set with deliberate contamination (Tables 2 and 3)	Library #35
ERS346412	96 sample set with deliberate contamination (Tables 2 and 3)	Library #36
ERS346413	96 sample set with deliberate contamination (Tables 2 and 3)	Library #37
ERS346414	96 sample set with deliberate contamination (Tables 2 and 3)	Library #38
ERS346415	96 sample set with deliberate contamination (Tables 2 and 3)	Library #39
ERS346416	96 sample set with deliberate contamination (Tables 2 and 3)	Library #40
ERS346417	96 sample set with deliberate contamination (Tables 2 and 3)	Library #41
ERS346418	96 sample set with deliberate contamination (Tables 2 and 3)	Library #42
ERS346419	96 sample set with deliberate contamination (Tables 2 and 3)	Library #43
ERS346420	96 sample set with deliberate contamination (Tables 2 and 3)	Library #44
ERS346421	96 sample set with deliberate contamination (Tables 2 and 3)	Library #45
ERS346422	96 sample set with deliberate contamination (Tables 2 and 3)	Library #46
ERS346423	96 sample set with deliberate contamination (Tables 2 and 3)	Library #47
ERS346424	96 sample set with deliberate contamination (Tables 2 and 3)	Library #48
ERS346425	96 sample set with deliberate contamination (Tables 2 and 3)	Library #49
ERS346426	96 sample set with deliberate contamination (Tables 2 and 3)	Library #50
ERS346427	96 sample set with deliberate contamination (Tables 2 and 3)	Library #51
ERS346428	96 sample set with deliberate contamination (Tables 2 and 3)	Library #52
ERS346429	96 sample set with deliberate contamination (Tables 2 and 3)	Library #53
ERS346430	96 sample set with deliberate contamination (Tables 2 and 3)	Library #54
ERS346431	96 sample set with deliberate contamination (Tables 2 and 3)	Library #55
ERS346432	96 sample set with deliberate contamination (Tables 2 and 3)	Library #56
ERS346433	96 sample set with deliberate contamination (Tables 2 and 3)	Library #57
ERS346434	96 sample set with deliberate contamination (Tables 2 and 3)	Library #58
ERS346435	96 sample set with deliberate contamination (Tables 2 and 3)	Library #59
ERS346436	96 sample set with deliberate contamination (Tables 2 and 3)	Library #60
ERS346437	96 sample set with deliberate contamination (Tables 2 and 3)	Library #61
ERS346438	96 sample set with deliberate contamination (Tables 2 and 3)	Library #62
ERS346439	96 sample set with deliberate contamination (Tables 2 and 3)	Library #63
ERS346440	96 sample set with deliberate contamination (Tables 2 and 3)	Library #64
ERS346441	96 sample set with deliberate contamination (Tables 2 and 3)	Library #65
ERS346442	96 sample set with deliberate contamination (Tables 2 and 3)	Library #66
ERS346443	96 sample set with deliberate contamination (Tables 2 and 3)	Library #67
ERS346444	96 sample set with deliberate contamination (Tables 2 and 3)	Library #68
ERS346445	96 sample set with deliberate contamination (Tables 2 and 3)	Library #69
ERS346446	96 sample set with deliberate contamination (Tables 2 and 3)	Library #70
ERS346447	96 sample set with deliberate contamination (Tables 2 and 3)	Library #71
ERS346448	96 sample set with deliberate contamination (Tables 2 and 3)	Library #72
ERS346449	96 sample set with deliberate contamination (Tables 2 and 3)	Library #73
ERS346450	96 sample set with deliberate contamination (Tables 2 and 3)	Library #74
ERS346451	96 sample set with deliberate contamination (Tables 2 and 3)	Library #75
ERS346452	96 sample set with deliberate contamination (Tables 2 and 3)	Library #76
ERS346453	96 sample set with deliberate contamination (Tables 2 and 3)	Library #77
ERS346454	96 sample set with deliberate contamination (Tables 2 and 3)	Library #78
ERS346455	96 sample set with deliberate contamination (Tables 2 and 3)	Library #79
ERS346456	96 sample set with deliberate contamination (Tables 2 and 3)	Library #80
ERS346457	96 sample set with deliberate contamination (Tables 2 and 3)	Library #81
ERS346458	96 sample set with deliberate contamination (Tables 2 and 3)	Library #82
ERS346459	96 sample set with deliberate contamination (Tables 2 and 3)	Library #83
ERS346460	96 sample set with deliberate contamination (Tables 2 and 3)	Library #84
ERS346461	96 sample set with deliberate contamination (Tables 2 and 3)	Library #85
ERS346462	96 sample set with deliberate contamination (Tables 2 and 3)	Library #86
ERS346463	96 sample set with deliberate contamination (Tables 2 and 3)	Library #87
ERS346464	96 sample set with deliberate contamination (Tables 2 and 3)	Library #88
ERS346465	96 sample set with deliberate contamination (Tables 2 and 3)	Library #89
ERS346466	96 sample set with deliberate contamination (Tables 2 and 3)	Library #90
ERS346467	96 sample set with deliberate contamination (Tables 2 and 3)	Library #91
ERS346468	96 sample set with deliberate contamination (Tables 2 and 3)	Library #92
ERS346469	96 sample set with deliberate contamination (Tables 2 and 3)	Library #93
ERS346470	96 sample set with deliberate contamination (Tables 2 and 3)	Library #94
ERS346471	96 sample set with deliberate contamination (Tables 2 and 3)	Library #95
ERS346472	96 sample set with deliberate contamination (Tables 2 and 3)	Library #96
